# Supplementary material for: Can digital economy improve employment structure?—Mediating effect based on a spatial Durbin model
Source: PLoS One. 2023 Nov 2;18(11):e0287849. doi: 10.1371/journal.pone.0287849 (PMC10621991; doi:10.1371/journal.pone.0287849)
Supplement: S1 Data — (ZIP) [file pone.0287849.s001.zip]

Archive with 5 entries (4 files):
- Data sheet/data sheet.xlsx
- Data sheet/digitaleconomy1.dta
- Data sheet/digitaleconomyresult1.dta
- Data sheet/model.dta
- Data sheet/
