# Supplementary material for: Can digital economy improve employment structure?—Mediating effect based on a spatial Durbin model
Source: PLoS One. 2023 Nov 2;18(11):e0287849. doi: 10.1371/journal.pone.0287849 (PMC10621991; doi:10.1371/journal.pone.0287849)
Supplement: S1 Data — (ZIP) [file pone.0287849.s001.zip › Data sheet/data sheet.xlsx]

## Sheet: Sheet1
year	Province	city	Latitude (N)	Longitude (E)	Manufacturing Share of total employment	Number of employees in the secondary industry (persons)	Number of employees in the tertiary sector (persons)	Primary industry value added as a proportion of GDP	Local general public budget revenue and expenditure status of the city's science and technology spending (million yuan)	Total retail sales of social consumer goods (million yuan)	Postal business Revenue (million yuan)	Mobile subscribers (million households)	Cell phone penetration rate (units per 100 people)	Internet Broadband Access Number of users (million households)	Total telecommunications business (million yuan)	BYU Inclusive Finance Index	Information transmission, software and information technology service industry urban units employed (10,000 people)	Industry Structure	Government Financial Support (GOV)	Regional Economic Development Level (RED) GDP per capita ($)	Actual amount of foreign capital used in the year (RMB million)	GDP (million yuan)	Labor force skill supply capacity (CST) Number of students enrolled in general higher education institutions (persons)	Degree of economic agglomeration	Industry Structure Level	Innovation and Entrepreneurship Index
2011	Heilongjiang Province	Qitaihe	45.8167	130.833	0.0703625	98200	37500	8.62	1832	636774	5514	69.82	75.3182	9.3785	55812	43.65	0.15	0.619394	0.18816	33209	8690.5	3080590	1463	0.0844923	219.44	3.83377
2012	Heilongjiang Province	Qitaihe	45.8167	130.833	0.0757353	92600	38800	10.23	2355	742020	6070	85.32	92.3377	10	5919	77.21	0.27	0.568436	0.203601	32308	18369	2989081	1339	0.0819825	221.32	3.65708
2013	Heilongjiang Province	Qitaihe	45.8167	130.833	0.0653543	81300	40900	13.16	1513	816809	5966	100.67	109.424	11	58824	107.33	0.11	0.450644	0.261887	26194	4257.5	2409883	1685	0.0660966	227.42	3.99153
2014	Heilongjiang Province	Qitaihe	45.8167	130.833	0.0628505	81496	40282	14.58	2160	890581	5952	87	98.6395	11	56063	140.82	0.109	0.39765	0.28973	25123	754	2142590	2337	0.0587655	230.15	4.07763
2015	Heilongjiang Province	Qitaihe	45.8167	130.833	0.0617875	67426	39863	16.09	1415	948247	6566	83	99.8676	9	52203	154.42	0.1093	0.359273	0.340748	24823	500.5	2126515	2886	0.0583246	231.04	3.90334
2016	Heilongjiang Province	Qitaihe	45.8167	130.833	0.0635638	45729	39283	14.69	753	1003634	7052	94	117.5	14	48257	177.902	0.1087	0.356811	0.423203	26500	1644.5	2166414	3149	0.0594189	234.1	3.89985
2017	Heilongjiang Province	Qitaihe	45.8167	130.833	0.0668264	44901	39428	13.52	3204	1053123	8171	100	126.582	18	50631	204.711	0.1199	0.364948	0.385857	36370	1703	2334836	3374	0.0627537	240.85	4.12777
2018	Heilongjiang Province	Qitaihe	45.8167	130.833	0.0507865	40545	41485	12.35	1526	1109230	7418	93	119.231	20	51038	208.538	0.103	0.391889	0.37661	32028	3321.5	2503258	3193	0.0658752	235.46	3.98549
2019	Heilongjiang Province	Qitaihe	45.8167	130.833	0.0452737	36011	43102	14.35	2815	669115	7267	91	118.182	20	47730	215.907	0.1007	0.386147	0.591331	29912	4940	2310000	4081	0.0607895	230.43	4.17181
2011	Hainan Province	Sanya	18.2587	109.519	0.0327225	8700	66900	12.54	21305	860106	5709	92.29	158.847	10	117874	66.25	0.08	0.0531092	0.252245	45421	146224	2837549	41572	0.147943	252.75	4.15086
2012	Hainan Province	Sanya	18.2587	109.519	0.0257732	9100	81500	14.12	25234	1047966	5766	102.72	179.267	12	47356	103.54	0.11	0.0440533	0.249978	46366	153257	3309625	44228	0.172466	251.16	4.1599
2013	Hainan Province	Sanya	18.2587	109.519	0.0423423	11200	95100	13.34	28641	1234832	6168	115.26	199.757	14	64577	152.53	0.04	0.0439371	0.236743	64395	1573	3734888	41768	0.194627	253.56	4.27526
2014	Hainan Province	Sanya	18.2587	109.519	0.0385583	12176	103228	13.71	32312	1414511	6490	124	211.604	16	128120	186.84	0.0291	0.0457172	0.260691	54584	15021.5	4022558	45718	0.209617	251.28	4.30758
2015	Hainan Province	Sanya	18.2587	109.519	0.0326324	13044	109180	13.73	37164	1817202	6878	123	212.876	18	133365	197.26	0.0282	0.0403377	0.271479	58486	97376.5	4358202	46359	0.226872	251.97	4.31518
2016	Hainan Province	Sanya	18.2587	109.519	0.0307852	12907	114098	14.05	41668	1980837	7838	121	208.621	26	398506	210.995	0.0441	0.0393644	0.264461	63273	18349.5	4755567	48543	0.247557	252.04	4.3866
2017	Hainan Province	Sanya	18.2587	109.519	0.0250591	11272	123682	12.755	27590	2237692	9717	123	208.475	35	150880	256.605	0.1338	0.0408941	0.245413	69780	4829.5	5355312	48767	0.275796	255.24	4.41661
2018	Hainan Province	Sanya	18.2587	109.519	0.0181241	10722	128252	11.46	31157	2417611	10587	137	224.59	41	154828	269.041	0.12735	0.0381012	0.30027	77429	8989.5	5955057	50492	0.309836	257.22	4.47197
2019	Hainan Province	Sanya	18.2587	109.519	0.0155639	10410	127776	10.55	142459	3400403	43028	142	225.397	47	148652	271.998	0.1209	0.0324522	0.317679	87105	1703	6780000	54773	0.352758	262.27	4.51249
2011	Fujian Province	Sanming	26.2697	117.646	0.228247	102100	130000	16.12	16210	2915092	23934	247.01	90.3475	31.8615	183731	60.87	0.33	0.43	0.09973	48376	5986.5	12100000	23113	1.0287	217.35	4.09425
2012	Fujian Province	Sanming	26.2697	117.646	0.21581	112100	135100	15.75	25314	3414803	26767	235.21	85.7805	44	196480	104.36	0.33	0.422113	0.114407	53422	84.5	13400000	22737	1.13692	217.55	4.2754
2013	Fujian Province	Sanming	26.2697	117.646	0.194606	94000	141800	15.63	33911	3855313	36388	259.14	93.0485	53	211830	139.23	0.35	0.432746	0.126803	53151	812.5	14800000	24114	1.28374	216.5	4.32374
2014	Fujian Province	Sanming	26.2697	117.646	0.185999	92844	143494	15.1	39532	4048452	42270	244	85.9155	55	199447	151.25	0.3388	0.427509	0.122671	64590	9314.5	16200000	24318	1.40852	217.31	4.13116
2015	Fujian Province	Sanming	26.2697	117.646	0.172353	94265	146841	14.72	44556	4444655	49163	252	88.6949	54	188734	185.86	0.3368	0.411676	0.140494	67978	101634	17100000	24654	1.48831	219.5	4.1687
2016	Fujian Province	Sanming	26.2697	117.646	0.16752	86539	149660	14.81	44261	4806339	58483	253	88.1533	67	231139	209.717	0.3654	0.404026	0.136393	73261	1163.5	18600000	24648	1.57964	220.28	4.20359
2017	Fujian Province	Sanming	26.2697	117.646	0.160366	86180	153607	13.225	46013	5334337	69980	244	84.7222	76	206350	235.555	0.3624	0.419286	0.641941	117668	119866	21100000	25266	0.393795	239.7	4.41103
2018	Fujian Province	Sanming	26.2697	117.646	0.169093	93363	153713	11.64	34507	5884962	76727	252	87.1972	92	202544	248.222	0.3492	0.429997	0.126226	91406	25857	23500000	27309	2.04493	224.13	4.4566
2019	Fujian Province	Sanming	26.2697	117.646	0.152378	85468	164026	11.65	32087	7840850	86842	263	91.0035	103	196047	258.137	0.2775	0.401372	0.121666	100641	12616.5	26000000	32969	2.26064	222.75	4.47689
2011	Henan Province	Sanmenxia	34.7783	111.207	0.142537	148800	117900	7.88	19240	2392845	16652	182	80.6738	23.4	113853	52.02	0.13	0.645612	0.115108	46049	410468	10300000	15164	5.20429	215.43	4.22234
2012	Henan Province	Sanmenxia	34.7783	111.207	0.133206	138600	122300	8.03	22354	2770795	17295	188.16	83.2198	24	120178	88.24	0.16	0.633804	0.121639	50408	485368	11300000	14969	6.09362	215.95	4.01606
2013	Henan Province	Sanmenxia	34.7783	111.207	0.141935	146900	131500	8.36	25631	3113267	28169	204.5	90.1675	116	129307	120.44	0.14	0.621691	0.129244	52515	564570	11900000	13755	6.44371	217.38	4.03321
2014	Henan Province	Sanmenxia	34.7783	111.207	0.148796	151085	133320	8.98	28669	3507881	24235	204	89.5522	118	137239	158.11	0.2213	0.572456	0.133571	55259	621914	12400000	12767	6.70303	219.52	4.06337
2015	Henan Province	Sanmenxia	34.7783	111.207	0.144697	139003	133657	9.47	18905	3968605	23267	181	79.2921	123	253998	171.78	0.2551	0.522094	0.138152	55681	11810.5	12500000	13048	6.76237	222.88	4.10269
2016	Henan Province	Sanmenxia	34.7783	111.207	0.155071	131045	118919	9.31	20768	4411337	24087	203	88.6463	136	138610	196.911	0.3532	0.509992	0.1409	58894	105924	13300000	14035	0.688045	224.89	4.29993
2017	Henan Province	Sanmenxia	34.7783	111.207	0.154334	118309	113191	8.55	28723	4938742	41799	221	96.9298	57	141960	224.937	0.2993	0.503199	0.146849	64155	11674	14300000	16342	0.751126	243.25	4.398
2018	Henan Province	Sanmenxia	34.7783	111.207	0.144489	100697	112437	7.79	37625	5337448	46825	224	98.6784	61	138629	237.127	0.4393	0.331832	0.159619	67294	724347	15300000	17540	0.793007	229.33	4.40377
2019	Henan Province	Sanmenxia	34.7783	111.207	0.18815	91349	117696	9.43	51508	5018186	64967	220	96.9163	66	1268872	248.994	0.2956	0.365249	0.18503	63473	75361	14400000	23617	0.749351	232.29	4.42043
2011	Shanghai	Shanghai	31.2359	121.481	0.375674	2297400	2661800	0.65	2184975	68148000	509609	2620.6	113.79	493.5	4150000	81.18	8.2	0.39974	0.203946	82560	82257.5	192000000	511283	3.7237	257.4	4.60017
2012	Shanghai	Shanghai	31.2359	121.481	0.393612	2734700	2810300	0.63	2454279	74123000	526094	3008.3	128.2	541	4473500	135.03	8.55	0.354745	0.207317	85373	9.86994e+06	202000000	506596	3.91498	259.82	4.60123
2013	Shanghai	Shanghai	31.2359	121.481	0.342068	2542100	3634100	0.6	2576603	80520011	512461	3200.65	132.52	511	4873900	182.03	49.43	0.334999	0.209637	150853	10906727	216000000	504771	4.19052	261.64	4.6019
2014	Shanghai	Shanghai	31.2359	121.481	0.295061	2572700	4676300	0.53	2622913	93034907	527300	3293	135.74	672	5969900	192.59	27.02	0.343686	0.208906	97370	11807855	236000000	506644	4.57181	264.31	4.60306
2015	Shanghai	Shanghai	31.2359	121.481	0.28401	2457134	4713254	0.44	2718505	101300000	574487	3260	129.69	695	5317909	222.45	27.8195	0.283	0.246445	103796	11998500	251000000	511623	4.37082	267.34	4.60363
2016	Shanghai	Shanghai	31.2359	121.481	0.288393	2183999	4068967	0.39	3417109	109500000	677737	3156	130.44	636	5693463	238.957	26.7844	0.285519	0.245538	116562	12033957	282000000	514683	4.44388	269.39	4.60421
2017	Shanghai	Shanghai	31.2359	121.481	0.272166	2075352	4220092	0.355	3898971	118300000	733995	3299	136.4	681	5681000	275.555	30.7312	0.272662	0.229237	126634	115850	304000000	514917	5.1924	268.82	4.6044
2018	Shanghai	Shanghai	31.2359	121.481	0.25243	1962586	4413076	0.32	4263655	126700000	742405	3722	153.57	875	5786900	291.443	35.5812	0.298762	0.255556	134982	11303.5	327000000	517796	5.15374	269.58	4.60498
2019	Shanghai	Shanghai	31.2359	121.481	0.200382	1794573	5289710	0.27	3895424	158500000	13658685	4008	165.06	890	5823170	308.64	41.768	0.250684	0.214364	157279	1.26614e+06	382000000	526585	6.01735	272.44	4.60507
2011	Jiangxi Province	Shangrao City	28.4606	117.949	0.123877	81700	201500	15.89	14017	3812301	39601	372.4	49.6401	30.02	244524	38.28	0.43	0.455095	0.216644	16813	385879	11100000	20660	3.00157	214.26	4.27793
2012	Jiangxi Province	Shangrao City	28.4606	117.949	0.17296	169700	213100	15.24	14842	4269426	26700	379.91	49.9684	45	256099	84.37	0.55	0.436648	0.240447	19077	438854	12700000	21661	3.41997	217.16	4.336
2013	Jiangxi Province	Shangrao City	28.4606	117.949	0.263869	199600	223300	14.45	27886	4878360	28000	325.6	42.859	54	341000	119.3	0.5	0.42473	0.254193	18438	492264	14000000	22761	3.78733	220.49	4.37216
2014	Jiangxi Province	Shangrao City	28.4606	117.949	0.248042	204216	239851	13.76	42041	5482000	29165	341	44.1081	44	393000	139.5	0.527	0.417162	0.248095	23221	545428	15500000	24444	4.18983	222.23	4.34775
2015	Jiangxi Province	Shangrao City	28.4606	117.949	0.239856	201060	256847	13.5	52745	6404178	52000	505	65.2118	93	291400	162.91	0.5296	0.430402	0.276801	24633	611722	16500000	26166	4.46164	224.36	4.44484
2016	Jiangxi Province	Shangrao City	28.4606	117.949	0.239719	194954	233620	13.07	47468	7211204	69500	492	62.9156	90	306000	186.362	0.3566	0.39087	0.272628	26996	90070.5	18200000	28820	1.07751	227.04	4.50286
2017	Jiangxi Province	Shangrao City	28.4606	117.949	0.225572	184210	243317	12.24	59322	8123422	83400	501	63.9847	112	308800	213.813	0.382	0.387366	0.271984	51582	74399	20200000	31451	1.1433	248.42	4.53406
2018	Jiangxi Province	Shangrao City	28.4606	117.949	0.163598	150575	242287	11.41	92638	8259941	104900	557	70.5957	149	345065	226.967	0.3738	0.367521	0.280621	32555	81230.5	22200000	32500	1.25281	230.67	4.53971
2019	Jiangxi Province	Shangrao City	28.4606	117.949	0.159353	143485	263087	10.88	137951	9131448	122885	563	70.9962	162	291172	238.571	0.4327	0.308981	0.291262	36839	877084	25100000	38597	0.646514	239.29	4.5438
2011	Guangdong Province	Dongguan	23.0273	113.758	0.293526	82300	165400	0.38	181369	12663109	73686	1677.77	907.884	190.716	1574893	78.29	0.25	0.485897	0.0730828	57470	23088	47400000	45081	1.95745	249.27	4.56171
2012	Guangdong Province	Dongguan	23.0273	113.758	0.305138	86000	166000	0.37	185411	13545787	78201	1754.1	938.021	209.59	1621418	117.29	0.25	0.458569	0.0769603	58804	2190097	50100000	52381	2.03666	251.84	4.56681
2013	Guangdong Province	Dongguan	23.0273	113.758	0.813026	2040200	408300	0.37	170307	14866589	88635	1850.39	979.561	216	1669207	156.87	0.84	0.463131	0.080994	290477	2.55954e+06	54900000	60877	2.23172	253.38	4.57049
2014	Guangdong Province	Dongguan	23.0273	113.758	0.813064	1991804	395547	0.35	141031	19422889	108193	1763	921.108	205	1586444	169.12	0.7926	0.460611	0.0778196	70605	2.94397e+06	58800000	69866	2.39078	251.79	4.57634
2015	Guangdong Province	Dongguan	23.0273	113.758	0.801087	1918705	403776	0.34	308338	21846996	992490	1757	900.979	196	1497315	199.99	0.8756	0.45264	0.092627	75616	3457883	62800000	114626	2.55084	252.78	4.58598
2016	Guangdong Province	Dongguan	23.0273	113.758	0.796552	1897657	414453	0.35	279373	24707782	1395519	1575	783.582	185	1555812	221.336	1.1371	0.452461	0.0877735	82682	2.55201e+06	68300000	112603	2.77548	252.82	4.59144
2017	Guangdong Province	Dongguan	23.0273	113.758	0.78026	1965314	458366	0.325	339579	26878849	1672002	1681	796.682	173	1679919	250.993	2.5104	0.441658	0.0826377	78637	1.1173e+06	75500000	118416	3.28423	251.785	4.59475
2018	Guangdong Province	Dongguan	23.0273	113.758	0.764883	1938219	485615	0.3	393445	29056119	1891786	1893	815.948	182	1758353	266.346	0.5582	0.472412	0.092456	98939	827106	82800000	121408	3.36528	250.75	4.59775
2019	Guangdong Province	Dongguan	23.0273	113.758	0.711957	2107089	765082	0.3	253628	31797762	2382728	1788	712.351	181	1770997	245.566	1.7739	0.546799	0.091016	112507	84448	94800000	124439	3.85447	242.86	4.59707
2011	Shandong Province	Dongying	37.4396	118.681	0.244845	293300	160900	3.71	21706	4563828	15065	373.25	200.672	40.1576	197880	61.31	0.56	0.448379	0.0671806	130811	9327.5	26800000	51203	0.812492	221.06	4.37905
2012	Shandong Province	Dongying	37.4396	118.681	0.243191	292500	173200	3.48	32217	5229891	16730	362.94	195.655	48	219049	109.67	0.56	0.447145	0.0694505	145395	105508	30000000	26551	0.910947	222.19	4.36852
2013	Shandong Province	Dongying	37.4396	118.681	0.228484	321700	165600	3.61	50338	5937197	15685	322.33	172.369	49	220644	149.2	0.41	0.436813	0.0714563	173807	125678	32500000	25833	0.943454	223.32	4.40307
2014	Shandong Province	Dongying	37.4396	118.681	0.221409	307700	170000	3.38	52883	6682430	16290	280	148.07	54	219773	175.31	0.39	0.434323	0.0703561	163982	13981.5	34300000	27213	0.995788	226.64	4.42974
2015	Shandong Province	Dongying	37.4396	118.681	0.203063	270726	167329	3.41	26737	7280508	19228	242	126.954	56	201524	192.11	0.3913	0.417534	0.0746637	163938	144261	34500000	30019	1.00164	228.51	4.47667
2016	Shandong Province	Dongying	37.4396	118.681	0.216863	263597	168266	3.5	29646	7897167	22704	257	133.161	53	215801	217.563	0.4234	0.396106	0.077062	164024	14521	34800000	32624	0.60232	230.83	4.48266
2017	Shandong Province	Dongying	37.4396	118.681	0.200622	230261	168926	3.515	64341	8622917	42762	266	136.41	58	197598	240.982	0.3897	0.39402	0.0727923	200022	150950	38200000	32782	0.660265	232.7	4.47711
2018	Shandong Province	Dongying	37.4396	118.681	0.188119	210548	162957	3.53	47462	8670055	49971	300	152.284	76	195490	251.078	0.4379	0.378247	0.0737622	191942	102524	41500000	31177	0.718793	230.73	4.52733
2019	Shandong Province	Dongying	37.4396	118.681	0.178497	200329	175661	5	57537	8857328	56013	279	140.909	90	189914	265.708	0.4472	0.554794	0.105005	134022	158502	29200000	33614	0.50476	232.58	4.53838
2011	Ningxia Hui Autonomous Region	Zhongwei City	37.5057	105.204	0.150685	9500	37000	17.53	3524	384139	2538	62.38	52.3322	5.741	44686	23.1	0.03	0.318516	0.349827	19624	422.5	2215901	12400	0.0322266	221.13	3.81258
2012	Ningxia Hui Autonomous Region	Zhongwei City	37.5057	105.204	0.187879	17600	40300	16.39	3763	439923	2293	77.06	64.2167	7.81	55737	70.78	0.03	0.317333	0.402429	22779	507	2505881	11887	0.0143678	222.9	3.87026
2013	Ningxia Hui Autonomous Region	Zhongwei City	37.5057	105.204	0.193651	17900	41800	16.15	4584	504539	2467	84.38	69.4486	10	71643	121.64	0.06	0.322148	0.385536	23705	578.5	2868250	9204	0.0417079	222.98	3.91929
2014	Ningxia Hui Autonomous Region	Zhongwei City	37.5057	105.204	0.179522	16560	44343	15.4	13510	566981	2768	89	72.8314	9	84625	141.93	0.0725	0.316026	0.35682	26354	799.5	2975704	8692	0.0432704	223.04	4.24145
2015	Ningxia Hui Autonomous Region	Zhongwei City	37.5057	105.204	0.141983	14925	47789	16.64	10621	605945	2981	99	82.3833	10	101491	147.22	0.0708	0.313957	0.374708	27857	2314	3168907	8515	0.0460798	222.19	4.28536
2016	Ningxia Hui Autonomous Region	Zhongwei City	37.5057	105.204	0.141967	14223	47847	15.48	12833	658505	3785	95	78.5124	12	215565	167.887	0.0739	0.310148	0.421559	29549	3107	3391289	8200	0.0493135	225.07	4.27806
2017	Ningxia Hui Autonomous Region	Zhongwei City	37.5057	105.204	0.098463	12634	49973	14.9	14609	730682	8172	109	89.3443	22	76147	196.659	0.0846	0.312351	0.41882	42041	5830.5	3710618	8315	0.0544031	234.3	4.32704
2018	Ningxia Hui Autonomous Region	Zhongwei City	37.5057	105.204	0.0856347	9125	49795	14.32	17388	742255	4965	117	95.9016	30.96	86093	201.528	0.08505	0.306955	0.403362	34653	7065.5	4029947	9829	0.0586004	227.84	4.35677
2019	Ningxia Hui Autonomous Region	Zhongwei City	37.5057	105.204	0.0679375	9645	51084	13.74	22955	755481	4874	111	90.9836	26	87000	199.644	0.0855	0.347416	0.394752	37358	30673.5	4380000	2790	0.0636906	229.56	4.28178
2011	Guangdong Province	Zhongshan City	22.5223	113.399	0.588423	193100	119600	2.66	83918	7560748	23311	488.62	324.234	79.51	533986	83.1	0.48	0.547734	0.0877472	70014	47736	21900000	36338	1.21844	238.88	4.51207
2012	Guangdong Province	Zhongshan City	22.5223	113.399	0.566667	199100	130700	2.55	109585	8093293	24558	547.55	360.23	87	571638	122.96	0.4	0.52904	0.0881795	77527	547150	24400000	36326	1.3683	239.45	4.53075
2013	Guangdong Province	Zhongshan City	22.5223	113.399	0.744604	717300	191100	2.53	105594	8905506	157168	626	406.23	100	716088	163.13	0.53	0.539399	0.0878804	171359	420140	26400000	38641	1.50951	239.47	4.51596
2014	Guangdong Province	Zhongshan City	22.5223	113.399	0.73465	696080	198484	2.37	128694	9817958	226071	610	390.775	109	1012399	170.48	0.5957	0.538502	0.0911854	88682	44713.5	28200000	39964	1.60605	239.97	4.53127
2015	Guangdong Province	Zhongshan City	22.5223	113.399	0.719925	630749	198633	2.21	165573	10867357	322409	611	385.052	115	1244021	202.44	0.639	0.52907	0.116014	94030	296933	30100000	39951	1.71121	241.34	4.55133
2016	Guangdong Province	Zhongshan City	22.5223	113.399	0.706956	612553	196909	2.13	278829	12058435	481250	599	372.05	157	623395	220.818	0.653	0.511235	0.112937	99471	308399	32000000	48661	1.82101	243.37	4.56201
2017	Guangdong Province	Zhongshan City	22.5223	113.399	0.686185	580231	198764	1.915	440982	13098884	383609	606	356.471	176	649433	252.665	0.6407	0.480548	0.132723	105711	38571	34200000	53611	1.64771	245.495	4.57
2018	Guangdong Province	Zhongshan City	22.5223	113.399	0.674265	552200	211162	1.7	410488	14907874	443774	685	387.006	180	673774	267.789	0.2946	0.466686	0.120542	110585	342654	36300000	56996	2.03627	247.62	4.57367
2019	Guangdong Province	Zhongshan City	22.5223	113.399	0.674265	552200	211162	2.02	333279	15359508	537894	684	373.77	190	654483	281.437	0.5582	0.463679	0.132773	92709	358501	31000000	53118	1.73823	246.91	4.57357
2011	Shanxi Province	Linfen City	36.0937	111.526	0.150561	124000	237100	6.59	11554	3606900	21507	338.69	76.9575	55.8025	301497	41.03	0.42	0.499508	0.164715	26220	6064.5	11400000	39579	0.863265	223.81	4.23034
2012	Shanxi Province	Linfen City	36.0937	111.526	0.129219	150300	240700	6.64	14582	4182209	24159	363.85	85.5715	53	307616	81	0.41	0.469797	0.182368	28031	88471.5	12200000	41359	0.927872	224.58	4.25448
2013	Shanxi Province	Linfen City	36.0937	111.526	0.119023	141700	243800	7.13	16918	4755026	24689	393.61	92.1372	64	338800	120.06	0.49	0.45006	0.216736	28663	9022	12200000	43263	0.0603652	225.88	4.31377
2014	Shanxi Province	Linfen City	36.0937	111.526	0.115942	132500	243800	7.82	13922	5450084	25047	397	92.5408	64	408910	133.13	0.52	0.423774	0.233326	27557	96934.5	12100000	44305	0.610589	233.36	4.34264
2015	Shanxi Province	Linfen City	36.0937	111.526	0.113192	130246	238349	7.84	9008	5719814	25175	396	91.9668	65	478778	164.46	0.502	0.39594	0.24763	26239	10179	11600000	44675	0.882302	235.82	4.38708
2016	Shanxi Province	Linfen City	36.0937	111.526	0.104983	124270	237255	7.96	9366	6094418	29160	411	94.7005	80	769476	191.358	0.4586	0.328375	0.258019	27102	108296	12100000	47585	0.915787	237.52	4.36217
2017	Shanxi Province	Linfen City	36.0937	111.526	0.100464	122910	238288	7.235	17935	6530791	34140	415	95.843	94	569780	215.686	0.4281	0.41741	0.264054	28904	11622	13200000	43766	0.96215	272.38	4.40589
2018	Shanxi Province	Linfen City	36.0937	111.526	0.0911058	118292	239749	6.51	11190	6870592	35450	446	103.002	101	679832	225.462	0.3472	0.383329	0.267994	32066	12207	14400000	42607	1.09426	241.09	4.43942
2019	Shanxi Province	Linfen City	36.0937	111.526	0.0765486	110215	259990	7.12	8229	7369320	43885	443	102.784	112	1401767	238.248	0.3292	0.396318	0.283003	32250	5999.5	14500000	42917	1.1041	242.42	4.45046
2011	Shandong Province	Linyi City	35.1107	118.364	0.239106	313500	311800	10.07	30355	13660821	36160	878.11	81.2313	79.15	549600	48.51	1.05	0.41368	0.10283	27503	174752	27700000	59141	1.20822	229.97	4.45972
2012	Shandong Province	Linyi City	35.1107	118.364	0.253878	389400	329000	9.67	41778	15718587	58538	923.59	85.2178	107	605486	87.26	1.36	0.399189	0.115832	29808	152952	30100000	61294	1.31392	232.09	4.45057
2013	Shandong Province	Linyi City	35.1107	118.364	0.297923	508000	499800	9.46	47713	17809138	76900	981.91	90.0504	129	591342	126.86	1.14	0.39895	0.121522	30613	2515.5	33400000	61503	1.45522	233.61	4.50699
2014	Shandong Province	Linyi City	35.1107	118.364	0.337652	492219	454658	9.55	46000	20084374	54166	920	82.6446	129	595900	136.99	0.9658	0.384803	0.127478	35032	22275.5	35700000	65209	1.55615	234.71	4.49485
2015	Shandong Province	Linyi City	35.1107	118.364	0.334414	484802	451636	9.21	48327	22349843	60954	848	75.4422	132	564842	171.41	0.948	0.372813	0.141792	36656	9249.5	37600000	69602	1.64044	236.75	4.5293
2016	Shandong Province	Linyi City	35.1107	118.364	0.327718	468153	453520	8.91	72525	24880114	70400	879	77.0377	205	359790	195.414	1.0811	0.37009	0.142628	38803	147992	40300000	75748	1.75534	239.06	4.55365
2017	Shandong Province	Linyi City	35.1107	118.364	0.322437	437668	438825	8.375	45710	22870677	216297	931	80.1205	227	618728	221.921	1.0167	0.35479	0.136165	66256	11849.5	43700000	84796	1.8884	244.86	4.56151
2018	Shandong Province	Linyi City	35.1107	118.364	0.297538	375893	437833	7.84	43679	24821546	327180	1012	85.7627	255	643095	236.137	0.4059	0.347859	0.135472	44534	151924	47200000	89237	2.05748	241.32	4.5687
2019	Shandong Province	Linyi City	35.1107	118.364	0.213879	271870	438690	8.9	58571	25680372	418913	1041	87.479	281	638746	238.794	0.6237	0.31077	0.154523	43213	25174.5	46000000	100741	2.00611	244.32	4.57059
2011	Yunnan Province	Lincang City	23.8905	100.095	0.136479	35400	72500	32.24	5047	871018	4988	142.84	60.6025	9.1307	84458	30.91	0.09	0.27181	0.472752	11166	19227	2724334	6016	0.102728	197.35	4.02895
2012	Yunnan Province	Lincang City	23.8905	100.095	0.155725	41900	78200	30.5	3853	1019743	5654	162.86	68.8917	11	85400	64.19	0.17	0.318803	0.455052	14376	24635	3529771	5717	0.133098	196.35	3.88596
2013	Yunnan Province	Lincang City	23.8905	100.095	0.166667	53900	84600	31.33	5996	1163017	6104	179.47	75.9179	14	109028	93.97	0.16	0.313029	0.43578	17631	30043	4160951	5626	0.162728	195.12	3.91279
2014	Yunnan Province	Lincang City	23.8905	100.095	0.184196	57736	88250	30.68	6226	1372421	6127	180	75.6939	13	116898	126.95	0.1622	0.222544	0.418058	18710	422.5	4651215	5295	0.181901	195.88	3.96767
2015	Yunnan Province	Lincang City	23.8905	100.095	0.17753	49851	87891	28.95	6560	1545649	6762	179	76.0699	23	123466	148.54	0.1532	0.521647	0.403279	20077	44921.5	5021223	5295	0.196372	208.31	4.26722
2016	Yunnan Province	Lincang City	23.8905	100.095	0.177957	47981	91181	28.08	5438	1736538	12271	199	83.9662	35	137338	167.815	0.1488	0.528869	0.387407	21906	97.5	5508172	7155	0.215415	210.11	4.08298
2017	Yunnan Province	Lincang City	23.8905	100.095	0.147116	43556	97347	27.7	6170	1952842	13551	215	89.9582	27	139024	194.332	0.1408	0.203622	0.402194	31627	2886	5904186	8684	0.236238	235.8	4.28998
2018	Yunnan Province	Lincang City	23.8905	100.095	0.136973	45292	102200	27.32	6836	2034023	17141	234	97.0954	57	165372	203.039	0.2521	0.171058	0.424278	24892	3198	6300199	10671	0.24639	212.76	4.30862
2019	Yunnan Province	Lincang City	23.8905	100.095	0.107454	27389	111235	27.53	9290	3383784	20007	255	105.809	65	176196	219.287	0.1641	0.16054	0.361146	29926	331.5	7590000	11379	0.296832	219.16	4.29509
2011	Liaoning Province	Dandong City	40.0064	124.362	0.260448	118400	146500	13.47	12109	3249396	18090	176.04	73.0153	79.66	166395	49.06	0.53	0.435517	0.177039	36841	75972	8886676	29802	0.944386	221.57	4.12761
2012	Liaoning Province	Dandong City	40.0064	124.362	0.228625	101400	164300	13.79	14020	3758959	20323	198.87	82.6902	36	178011	91.49	0.5	0.422052	0.193956	42171	786.5	10200000	28453	1.07904	222.34	4.08622
2013	Liaoning Province	Dandong City	40.0064	124.362	0.206918	143000	169500	13.35	21594	4270122	23214	210.33	87.7472	38	188621	124.41	0.46	0.413719	0.202581	46137	7228	11100000	29386	1.17672	223.87	4.29823
2014	Liaoning Province	Dandong City	40.0064	124.362	0.194426	121404	163672	14.15	16876	4784252	27242	224	93.5282	42	179842	140.93	0.4117	0.424391	0.201349	42291	47235.5	10200000	29636	1.08672	226.78	4.27833
2015	Liaoning Province	Dandong City	40.0064	124.362	0.19475	103183	149173	15.91	14620	5055718	30669	196	82.3011	46	166472	172.4	0.4182	0.435063	0.216488	40850	16750.5	9849006	28487	1.04665	227.27	4.13777
2016	Liaoning Province	Dandong City	40.0064	124.362	0.20962	90590	134301	17.01	11081	5419730	37581	204	85.7143	56	172819	192.671	0.3784	0.567818	0.248931	31223	3757	7512352	27617	0.798337	235.21	4.32539
2017	Liaoning Province	Dandong City	40.0064	124.362	0.208621	69554	125544	16.85	9276	5724073	45528	226	96.1702	60	196576	213.635	0.338	0.271016	0.254874	29409	99859.5	7839871	26278	0.836344	260.78	4.36523
2018	Liaoning Province	Dandong City	40.0064	124.362	0.212002	56500	118537	16.69	9632	6011593	49243	231	98.7179	68	191835	221.806	0.3287	0.176272	0.26458	34193	8898.5	8167389	25775	0.867948	236.06	4.40869
2019	Liaoning Province	Dandong City	40.0064	124.362	0.169084	48487	131638	18.91	3874	3133076	59391	227	97.4249	72	186033	231.576	0.3616	0.208577	0.290815	32256	22925.5	7680000	29158	0.816153	237.18	4.20028
2011	Zhejiang Province	Lishui City	28.4733	119.93	0.210354	57700	123300	9.1	29826	3158871	14349	255.23	101.564	30.13	191715	74.03	0.33	0.368859	0.193285	37706	2879.5	7982174	36599	0.531436	231.47	4.30071
2012	Zhejiang Province	Lishui City	28.4733	119.93	0.192593	57500	129400	8.88	35420	3710850	17947	280.57	106.843	38	178876	112.62	0.31	0.365192	0.187831	42244	9009	8941046	38114	0.595276	231.97	4.34302
2013	Zhejiang Province	Lishui City	28.4733	119.93	0.171667	49600	129200	8.61	38239	4208041	19924	295.89	112.122	45	189034	155.93	0.29	0.368364	0.19874	37238	83096	9830769	39750	0.654512	232.14	4.38636
2014	Zhejiang Province	Lishui City	28.4733	119.93	0.171773	44548	132516	8.42	46070	4763502	55141	289	108.769	51	181344	164.41	0.2936	0.358355	0.206582	49459	115947	10500000	39738	0.700234	235.09	4.41696
2015	Zhejiang Province	Lishui City	28.4733	119.93	0.16257	43944	140321	8.28	54488	5192792	74291	294	110.369	57	173029	194.73	0.2792	0.32606	0.253175	51676	142259	11000000	37614	0.734549	237.77	4.44698
2016	Zhejiang Province	Lishui City	28.4733	119.93	0.148757	40800	143028	7.9	63560	5716390	88076	305	113.806	66	184260	212.822	0.2744	0.311822	0.282317	56238	14384.5	12100000	36724	0.805753	239.3	4.50615
2017	Zhejiang Province	Lishui City	28.4733	119.93	0.155404	41519	148039	7.325	72667	6359616	99954	268	99.6283	77	184359	241.284	0.318	0.299394	0.31153	68342	140822	13000000	21046	0.814079	252.11	4.51879
2018	Zhejiang Province	Lishui City	28.4733	119.93	0.161462	44226	145221	6.75	93193	6829087	119300	263	97.4074	88	189079	257.307	0.313	0.293683	0.309766	63611	10991.5	13900000	21008	0.934136	245.07	4.5322
2019	Zhejiang Province	Lishui City	28.4733	119.93	0.162957	43540	151082	6.77	114303	7379466	138344	264	97.417	99	195304	272.412	0.3076	0.297312	0.356463	66936	8313.5	14800000	20952	0.989283	247.69	4.53714
2011	Yunnan Province	Lijiang City	26.8607	100.232	0.0864979	29100	61700	17.08	6795	556655	3929	69.47	57.3185	6.9418	14431	56.21	0.11	0.261286	0.372122	14279	5674.5	1785015	19000	0.142232	224.16	4.14129
2012	Yunnan Province	Lijiang City	26.8607	100.232	0.0582524	32200	67000	17.25	6857	656908	5333	95.13	79.9412	9	14750	91.21	0.17	0.267058	0.502898	16870	18661.5	2122389	12230	0.169115	223.22	4.14373
2013	Yunnan Province	Lijiang City	26.8607	100.232	0.0568807	29000	78600	16.06	8924	748547	5648	99.38	82.7477	12	18510	133.04	0.13	0.293877	0.454974	20734	25961	2488114	23422	0.198256	222.59	4.19682
2014	Yunnan Province	Lijiang City	26.8607	100.232	0.058321	22491	84308	16.88	7960	843239	5518	95	78.3828	14	19424	138.63	0.1882	0.246297	0.488963	20663	5089.5	2618385	23732	0.208636	223.18	4.24476
2015	Yunnan Province	Lijiang City	26.8607	100.232	0.0543764	22228	85495	15.39	9035	935991	5724	94	77.7759	15	79401	172.61	0.1133	0.225992	0.497363	20724	2138.5	2896117	24008	0.230766	229.44	4.09409
2016	Yunnan Province	Lijiang City	26.8607	100.232	0.0516108	18815	83570	15.31	10529	1048532	7422	98	80.3279	17	82961	194.615	0.1116	0.211937	0.485216	24116	6.5	3092899	24975	0.243919	230.5	4.30564
2017	Yunnan Province	Lijiang City	26.8607	100.232	0.0350941	17454	86155	15.175	10116	1177030	17867	111	90.2439	23	91477	220.339	0.1393	0.21203	0.473654	56780	52	3300264	22533	0.268789	259.77	4.33147
2018	Yunnan Province	Lijiang City	26.8607	100.232	0.050883	15250	82442	15.04	10720	1244281	20181	124	100.813	27	74571	229.311	0.1678	0.181405	0.476973	27128	25766	3507628	21892	0.277722	230.66	4.32234
2019	Yunnan Province	Lijiang City	26.8607	100.232	0.0448884	9787	74647	13.58	10066	2517365	22700	119	96.748	30	102146	208.676	0.0864	0.172241	0.365699	36369	1209	4730000	22446	0.374505	240.8	4.37784
2011	Inner Mongolia Autonomous Region	Ulaanchabu City	41.0007	113.139	0.0713786	29900	108900	16.19	7601	1870220	9100	124.7	43.1787	10.2487	135000	25.8	0.29	0.481884	0.270076	32246	83284.5	6900415	15393	4.63115	213.83	4.08395
2012	Inner Mongolia Autonomous Region	Ulaanchabu City	41.0007	113.139	0.0653595	29300	120000	15.56	5657	2131304	11626	102	35.5401	10	138677	76.22	0.34	0.492351	0.29919	36721	111416	7811700	15800	6.85237	213.92	4.16274
2013	Inner Mongolia Autonomous Region	Ulaanchabu City	41.0007	113.139	0.108982	37500	126400	16.03	10230	2394648	11300	189.9	67.0314	19	199000	120.3	0.34	0.467513	0.301383	29463	144053	8337947	20573	0.015299	215.52	4.23201
2014	Inner Mongolia Autonomous Region	Ulaanchabu City	41.0007	113.139	0.092245	33164	128967	15.1	14170	2691870	13000	223	80.5054	22	23300	136.33	0.3394	0.439097	0.340145	41138	127562	8737258	20740	1.65792	220.05	4.19769
2015	Inner Mongolia Autonomous Region	Ulaanchabu City	41.0007	113.139	0.081548	28858	128534	14.49	8072	2904137	18400	232	84.7117	23	262300	155.51	0.3162	0.426954	0.348445	43221	25948	9137748	20650	1.73392	222.45	4.2778
2016	Inner Mongolia Autonomous Region	Ulaanchabu City	41.0007	113.139	0.0777607	28097	127221	13.62	6565	3171070	13000	175	63.8686	26	291000	173.339	0.3162	0.43203	0.322864	44517	51948	9388700	21054	1.78154	223.71	4.0875
2017	Inner Mongolia Autonomous Region	Ulaanchabu City	41.0007	113.139	0.0657091	25587	131790	14.775	7579	3416593	21727	170	62.5	25	96206	210.296	0.3286	0.41822	0.39021	37491	26676	8516950	21687	1.59605	257.17	4.37579
2018	Inner Mongolia Autonomous Region	Ulaanchabu City	41.0007	113.139	0.0560064	21843	128458	15.93	7360	3654919	24134	223	82.2878	40	111663	202.144	0.3074	0.404411	0.457556	36418	1404	7645200	22799	1.41055	227.24	4.37615
2019	Inner Mongolia Autonomous Region	Ulaanchabu City	41.0007	113.139	0.0985799	27812	129381	15.91	5927	2438661	27611	193	71.7472	38	109000	217.335	0.2408	0.32297	0.459415	38622	143	8080000	25300	1.49077	229.18	4.38421
2011	Inner Mongolia Autonomous Region	Wuhai City	39.662	106.8	0.129225	64700	35500	0.9	11108	861223	4150	101.83	188.226	7	59200	57.3	0.14	0.668336	0.161816	89521	38688	4832452	3590	0.27551	225.37	3.79071
2012	Inner Mongolia Autonomous Region	Wuhai City	39.662	106.8	0.154369	65800	36600	0.86	10680	1005611	4881	112.38	205.073	9	74800	98.15	0.16	0.673426	0.166309	103242	19383	5625710	3539	0.320736	224.83	3.83522
2013	Inner Mongolia Autonomous Region	Wuhai City	39.662	106.8	0.1125	64200	39300	0.91	24220	1137267	4734	105.32	190.452	20	32400	147.75	0.15	0.591164	0.15915	103660	78	5701293	3054	0.325045	242.67	4.09201
2014	Inner Mongolia Autonomous Region	Wuhai City	39.662	106.8	0.10865	61577	38034	0.79	14979	1270207	4419	90	162.455	11	70636	170.95	0.1432	0.567869	0.157701	108556	377	6010187	2821	0.342656	235.02	3.86182
2015	Inner Mongolia Autonomous Region	Wuhai City	39.662	106.8	0.355348	57376	37445	0.85	19522	1390583	8671	76	170.825	13	62685	189.21	0.1422	0.58355	0.189862	100871	552.5	5598322	3536	0.33543	241.32	4.16572
2016	Inner Mongolia Autonomous Region	Wuhai City	39.662	106.8	0.325998	54721	38236	0.85	17931	1519317	10428	81	184.091	14	61037	197.935	0.142	0.49082	0.232991	102725	13	5722261	4806	0.342856	241.72	4.1852
2017	Inner Mongolia Autonomous Region	Wuhai City	39.662	106.8	0.277523	41230	41564	0.93	7506	1618385	12379	85	193.182	17	61747	232.2	0.1405	0.713922	0.220424	73268	8391.5	5340811	5030	0.233796	239.84	4.26641
2018	Inner Mongolia Autonomous Region	Wuhai City	39.662	106.8	0.338833	41940	37847	1.01	10096	1550321	14184	84	190.909	20	59615	235.667	0.1579	0.614327	0.219865	88041	8560.5	4959360	5191	0.282746	236.04	4.26155
2019	Inner Mongolia Autonomous Region	Wuhai City	39.662	106.8	0.139859	38865	45268	0.94	8888	1617024	14311	79	179.545	22	54587	245.94	0.1602	0.574537	0.186875	97565	9581	5510000	5915	0.314139	235.92	4.28019
2011	Xinjiang Uygur Autonomous Region	Urumqi	43.8308	87.6244	0.151142	233700	363800	1.31	29606	6950278	33000	352.03	141.151	251.53	480400	67.95	0.84	0.38214	0.141113	52649	104	16900000	131222	0.176486	252.47	4.47525
2012	Xinjiang Uygur Autonomous Region	Urumqi	43.8308	87.6244	0.141111	236200	383100	1.25	46315	8343507	35053	459.8	178.355	75	557000	111.16	0.9	0.374238	0.1475	59645	1254.5	20000000	135954	0.145349	256.16	4.48223
2013	Xinjiang Uygur Autonomous Region	Urumqi	43.8308	87.6244	0.121902	239200	444100	1.19	68289	9700498	39390	466.93	177.607	86	599623	158.68	0.94	0.360441	0.160339	83759	1449.5	22000000	146066	0.230039	257.89	4.49302
2014	Xinjiang Uygur Autonomous Region	Urumqi	43.8308	87.6244	0.116996	236300	457300	1.11	84677	10699649	44300	463	173.473	92	587300	161.46	0.89	0.298984	0.164457	70428	1677	24600000	167580	0.257046	260.97	4.51994
2015	Xinjiang Uygur Autonomous Region	Urumqi	43.8308	87.6244	0.113513	243007	460176	1.2	88119	11515000	48700	457	171.27	97	590100	194.28	0.9465	0.229108	0.169728	74340	1865.5	26300000	180484	0.274243	267.68	4.53437
2016	Xinjiang Uygur Autonomous Region	Urumqi	43.8308	87.6244	0.102142	238141	477920	1.14	94672	12366940	48384	503	187.687	111	622991	214.516	0.9459	0.217676	0.169812	69865	1540.5	24600000	173847	0.256785	269.06	4.54319
2017	Xinjiang Uygur Autonomous Region	Urumqi	43.8308	87.6244	0.0933762	229961	484036	0.98	100024	13171211	54012	486	217.937	133	632498	242.409	0.9941	0.234147	0.169373	79892	3750.5	27800000	193853	0.282741	268.45	4.54869
2018	Xinjiang Uygur Autonomous Region	Urumqi	43.8308	87.6244	0.0851128	213254	517010	0.82	102288	13539949	51106	677	304.955	170	623478	250.536	1.2823	0.237808	0.21285	87196	877.5	31000000	213306	0.323668	267.77	4.54594
2019	Xinjiang Uygur Autonomous Region	Urumqi	43.8308	87.6244	0.0774959	205648	570908	0.81	100828	13891900	48100	715	314.978	200	670500	210.626	1.4806	0.21441	0.18174	96723	4322.5	34100000	212186	0.356375	271.86	4.55224
2011	Sichuan Province	Leshan City	29.5579	103.773	0.267921	151000	127000	12.48	12195	2933003	15089	302.38	85.3217	30.5051	169703	43.11	0.33	0.581999	0.156978	28339	78773.5	9180596	39303	0.365179	213.24	4.24915
2012	Sichuan Province	Leshan City	29.5579	103.773	0.258273	148000	128600	11.92	14388	3400831	16952	289.09	81.4109	38	193788	92.04	0.23	0.579745	0.162579	30386	82927	10400000	42712	0.414106	214.11	4.27593
2013	Sichuan Province	Leshan City	29.5579	103.773	0.304096	152700	136600	11.54	15869	3895607	18017	293.13	82.3399	41	212809	128.28	0.26	0.572617	0.170688	31876	10354.5	11300000	43741	0.452829	215.34	4.08944
2014	Sichuan Province	Leshan City	29.5579	103.773	0.263138	118800	140900	11.19	18374	4873824	17310	306	86.0276	43	218711	138.15	0.26	0.558965	0.178382	37125	10556	12100000	48704	0.481879	217.97	4.29287
2015	Sichuan Province	Leshan City	29.5579	103.773	0.277725	145109	144936	10.95	18482	5520094	31482	327	92.4277	50	234324	170.1	0.2384	0.549427	0.178412	39973	75127	13000000	49073	0.519247	219.15	4.35923
2016	Sichuan Province	Leshan City	29.5579	103.773	0.24656	115842	146938	10.9	12510	6242618	39791	332	93.5211	56	246242	191.198	0.2316	0.539889	0.182737	43110	3321.5	14100000	41804	0.561287	224.1	4.40565
2017	Sichuan Province	Leshan City	29.5579	103.773	0.226945	108083	149715	10.585	19528	7052509	47742	361	102.557	93	245836	216.019	0.2238	0.426833	0.190345	58714	20956	15100000	44613	0.591225	236.02	4.44439
2018	Sichuan Province	Leshan City	29.5579	103.773	0.154806	94792	144462	10.27	10085	6672670	53585	391	111.396	108	255180	225.541	0.5862	0.407035	0.18752	49397	37472.5	16200000	51669	0.644491	234.77	4.44878
2019	Sichuan Province	Leshan City	29.5579	103.773	0.143716	78151	158779	13.03	10056	7665073	60902	370	105.714	114	253952	223.616	0.2208	0.365153	0.170217	56999	4738.5	18600000	47863	0.743416	230.96	4.45527
2011	Jiangxi Province	Jiujiang	29.7113	116.008	0.279371	197500	187300	8.57	11803	3297351	18792	307.85	61.2759	37.7269	218278	50.02	0.38	0.492313	0.179259	26464	502177	12600000	85032	2.10103	224.26	4.32349
2012	Jiangxi Province	Jiujiang	29.7113	116.008	0.311217	217500	194300	8.33	16597	3826576	21442	361	70.9792	44	247459	90.95	0.19	0.478746	0.209853	29785	642369	14200000	78095	2.37476	226.38	4.139
2013	Jiangxi Province	Jiujiang	29.7113	116.008	0.300941	211600	206100	8.12	38203	4356334	21608	324	63.767	59	279475	126.6	0.47	0.472439	0.211148	31530	80060.5	16000000	79596	2.67401	227.68	4.4013
2014	Jiangxi Province	Jiujiang	29.7113	116.008	0.327641	232928	213940	7.68	47498	5122203	22710	327	63.7303	69	271670	145.87	0.4725	0.466926	0.21547	37097	9464	17800000	83172	2.97155	229.3	4.42871
2015	Jiangxi Province	Jiujiang	29.7113	116.008	0.322394	231158	230264	7.4	51819	5814539	26708	374	72.3978	78	271703	173.13	0.4899	0.452015	0.23276	39505	106074	19000000	88784	2.722	231.88	4.45303
2016	Jiangxi Province	Jiujiang	29.7113	116.008	0.326578	211709	217466	7.28	58853	6567812	31647	375	72.1154	95	287119	196.784	0.3849	0.438416	0.222058	43338	119034	21000000	92430	2.99876	233.49	4.50232
2017	Jiangxi Province	Jiujiang	29.7113	116.008	0.334759	211728	225303	7.145	75892	7392073	36379	426	81.9231	96	284336	225.123	0.4304	0.422381	0.219743	98917	1289834	24000000	92651	1.57808	253.71	4.52972
2018	Jiangxi Province	Jiujiang	29.7113	116.008	0.271848	170509	222724	7.01	116150	7521037	38126	445	85.086	120	312056	237.6	0.3686	0.421834	0.206017	55274	1.41195e+06	27000000	92709	1.64545	235.53	4.54258
2019	Jiangxi Province	Jiujiang	29.7113	116.008	0.272337	170702	241505	6.79	175898	11606996	38630	463	88.1905	137	312583	249.023	0.3439	0.435828	0.208843	63584	1.52553e+06	31200000	98262	2.28477	238.04	4.55031
2011	Guangdong Province	Yunfu City	22.9209	112.052	0.384971	85600	86700	24.87	13500	1675781	12130	102.13	35.6973	38.6925	158097	59.09	0.19	0.349214	0.16034	20302	59533.5	4813671	8881	0.631715	207.76	3.95891
2012	Guangdong Province	Yunfu City	22.9209	112.052	0.361628	81200	89600	23.9	15638	1803112	16914	127.36	44.3763	70	74796	92.45	0.19	0.326728	0.176065	22539	10192	5404494	6941	0.709251	208.02	3.98851
2013	Guangdong Province	Yunfu City	22.9209	112.052	0.389151	105700	105700	22.46	18007	2040181	194500	128.36	44.2163	89	18277	124.43	0.23	0.355089	0.181113	20769	747.5	6022990	7435	0.789383	212	4.24792
2014	Guangdong Province	Yunfu City	22.9209	112.052	0.403088	111321	111672	21.13	275386	2684934	293805	128	43.5078	91	22277	135.98	0.2677	0.359214	0.200515	27252	10614.5	6640048	10748	0.870255	213.63	4.07877
2015	Guangdong Province	Yunfu City	22.9209	112.052	0.3784	103086	118351	20.91	36396	3047066	28081	200	66.9053	99	349565	160.13	0.2585	0.33961	0.220743	29078	35431.5	7131416	8545	0.917814	215.62	4.25734
2016	Guangdong Province	Yunfu City	22.9209	112.052	0.395695	105708	111745	20.16	28829	3452179	40961	222	73.7542	103	568689	185.662	0.2595	0.32608	0.211903	31502	27683.5	7783051	9050	0.395681	218.3	4.31132
2017	Guangdong Province	Yunfu City	22.9209	112.052	0.326716	82473	111417	19.195	35911	3815989	45281	230	76.6667	54	381939	213.463	0.2217	0.292075	0.225851	63067	1826.5	8137168	9325	0.408521	217.94	4.31723
2018	Guangdong Province	Yunfu City	22.9209	112.052	0.253666	71037	112243	18.23	31104	3850732	52840	210	69.7674	60	816259	224.379	2.4354	0.272668	0.253924	33747	25116	8491284	9493	0.431687	225.76	4.36681
2019	Guangdong Province	Yunfu City	22.9209	112.052	0.25511	66184	123394	18.71	42823	4123548	54050	228	75.7475	62	1252419	247.556	0.2498	0.275336	0.263549	36354	28918.5	9220000	13055	0.468734	231.55	4.3872
2011	Heilongjiang Province	Ichun City	47.7333	128.848	0.138203	41900	43000	31.74	9122	662006	8585	77.31	61.2114	35.003	63756	47.19	0.22	0.30973	0.343491	18142	5414.5	2296836	2242	0.0117383	198.69	3.59261
2012	Heilongjiang Province	Ichun City	47.7333	128.848	0.123618	42100	53300	35.24	4350	765165	10164	81.01	64.7045	52	77711	84.22	0.28	0.283849	0.360062	20686	36894	2600327	1104	0.0132894	195.71	3.62178
2013	Heilongjiang Province	Ichun City	47.7333	128.848	0.13057	38600	54500	35.08	5452	866507	91049	82.6	67.0455	52	79687	122.26	0.24	0.27347	0.349869	23129	4244.5	2844921	1070	0.0145394	197.27	3.86081
2014	Heilongjiang Province	Ichun City	47.7333	128.848	0.125136	33600	55600	41.61	4182	979495	10610	98	80.3279	17	84882	146.02	0.26	0.178107	0.402007	20885	6162	2560255	1060	0.0130572	193.27	4.10807
2015	Heilongjiang Province	Ichun City	47.7333	128.848	0.0880446	25578	55055	42.93	4047	1076607	12781	110	90.7666	19	68215	158.8	0.243	0.155925	0.580935	20414	97.5	2481966	1030	0.0126579	195.47	3.9284
2016	Heilongjiang Province	Ichun City	47.7333	128.848	0.070923	22021	55554	42.28	2629	1192145	7611	111	94.0678	18	66807	184.36	0.2292	0.145293	0.505276	21043	2983.5	2512167	1611	0.012812	195.77	3.96966
2017	Heilongjiang Province	Ichun City	47.7333	128.848	0.0693635	21014	55664	40.065	2618	1311844	13685	100	86.2069	22	62442	205.611	0.249	0.166157	0.565988	22214	32.5	2626845	1803	0.0133517	209.68	3.9979
2018	Heilongjiang Province	Ichun City	47.7333	128.848	0.0588111	18775	54629	37.85	1856	1416532	14470	104	91.2281	29	123187	211.549	0.24	0.166696	0.571502	23837	3815.5	2741523	3588	0.0139817	202.66	3.9894
2019	Heilongjiang Province	Ichun City	47.7333	128.848	0.0568469	16783	67172	36.95	2140	1112860	13677	111	99.1071	38	56721	224.03	0.2369	0.187625	0.585494	26384	7598.5	2990000	2392	0.0286344	206.14	3.98958
2011	Guangdong Province	Foshan City	23.0278	113.129	0.447759	321500	284900	1.8	128974	19314145	67490	1188.7	317.156	167.893	1222264	81.87	1.02	0.567649	0.059068	91202	140036	65800000	44551	1.73257	232.78	4.54991
2012	Guangdong Province	Foshan City	23.0278	113.129	0.487077	376700	272500	1.97	168320	20195045	105099	1356.2	359.068	219	1339302	122.32	1.03	0.601253	0.0656213	91259	1527396	66100000	45778	1.74119	233.86	4.55477
2013	Guangdong Province	Foshan City	23.0278	113.129	0.710333	1318400	423600	1.98	163697	22641007	130695	1339.3	350.97	233	1396510	162.69	1.47	0.599386	0.0696695	183512	164378	70100000	47297	1.84575	234.12	4.56161
2014	Guangdong Province	Foshan City	23.0278	113.129	0.702179	1293784	441770	1.8	153760	24005844	255584	1490	386.411	248	1.38566e+06	171.39	1.2986	0.597197	0.070551	101617	1726322	74400000	46706	1.95935	234.56	4.5691
2015	Guangdong Province	Foshan City	23.0278	113.129	0.697502	1255619	444583	1.7	302739	27052173	345432	1349	346.813	244	1.37482e+06	201.04	1.2395	0.584106	0.0999424	108299	1545232	80000000	49395	2.1074	236.11	4.57762
2016	Guangdong Province	Foshan City	23.0278	113.129	0.699171	1264838	452189	1.68	349559	30177645	455266	1196	299	235	1363974	218.442	1.1897	0.575579	0.0806318	115891	956586	86300000	49994	2.27225	237.01	4.58617
2017	Guangdong Province	Foshan City	23.0278	113.129	0.667202	1168602	482821	1.565	462621	33204313	597057	1167	277.857	268	1377382	250.624	1.4439	0.556527	0.0824551	124324	1.05527e+06	92800000	121681	2.4746	239.44	4.59057
2018	Guangdong Province	Foshan City	23.0278	113.129	0.655414	1138653	494506	1.45	546769	32875411	769584	1300	297.483	297	1408512	267.49	0.5951	0.543801	0.0811749	127691	765833	99400000	123575	2.61608	240.57	4.59436
2019	Guangdong Province	Foshan City	23.0278	113.129	0.555088	881471	634239	1.46	981555	36852690	1100048	1288	279.393	307	1407299	260.454	1.3198	0.535621	0.0875567	133850	476398	108000000	128672	2.8307	240.86	4.59426
2011	Heilongjiang Province	Jiamusi City	46.8057	130.327	0.0670029	43600	137900	30.26	6130	2454704	18000	220	87.8244	26	150000	48.24	0.3	0.22712	0.227566	24853	1027	6253089	31593	0.333498	212.9	3.98905
2012	Heilongjiang Province	Jiamusi City	46.8057	130.327	0.0653509	34200	111000	30.19	11706	2774298	18000	232	96.9494	30	164000	81.64	0.25	0.219305	0.240393	27774	43407	6682943	43905	0.356424	213.84	4.17875
2013	Heilongjiang Province	Jiamusi City	46.8057	130.327	0.100543	54300	108500	33.44	6277	3260246	21512	234.2	96.7369	33	166754	115.19	0.26	0.216121	0.251611	32733	136.5	7921480	44935	0.422479	208.31	3.99702
2014	Heilongjiang Province	Jiamusi City	46.8057	130.327	0.0927751	47650	109155	32.52	3379	3612327	26000	238	98.5915	33	180000	141.17	0.3235	0.190475	0.244803	32864	149.5	7659799	44716	0.408523	212.18	4.2267
2015	Heilongjiang Province	Jiamusi City	46.8057	130.327	0.0924405	48127	110793	33.07	9615	4011144	22491	243	102.294	34	189000	162.85	0.3284	0.182802	0.261765	35069	156	8101676	33834	0.432089	211.85	4.07779
2016	Heilongjiang Province	Jiamusi City	46.8057	130.327	0.0899299	38711	107551	31.24	4281	4461506	25117	255	107.143	35	118000	190.903	0.3173	0.177744	0.279537	36878	12876.5	8450332	31822	0.450684	216.04	4.30719
2017	Heilongjiang Province	Jiamusi City	46.8057	130.327	0.0851168	34837	106863	33.265	2339	4998439	13000	273	116.17	137	151000	212.405	0.2983	0.166331	0.276478	59023	7702.5	9285412	23027	0.529067	261.6	4.33839
2018	Heilongjiang Province	Jiamusi City	46.8057	130.327	0.0472238	34547	128022	35.29	2682		36752	87	37.3391	39	470801	217.249	0.2907	0.169853	0.269546	39344	1410.5	10100000	38807	0.53976	209.49	4.36376
2019	Heilongjiang Province	Jiamusi City	46.8057	130.327	0.0470029	25893	139961	46.95	4740		15823	283	121.459	68	148700	227.134	0.2634	0.0959371	0.390465	32788	637	7630000	52525	0.406933	194.37	4.39966
2011	Hebei Province	Baoding City	38.88	115.471	0.245783	392500	418200	14	15555	10184836	47596	741.51	63.8847	122.766	594034	45.42	0.74	0.458337	0.13579	21796	289724	24500000	166282	7.85224	217.34	4.44394
2012	Hebei Province	Baoding City	38.88	115.471	0.232079	557200	451300	13.9	19048	11743154	83294	789.5	67.3577	139.883	652895	87.68	0.81	0.462858	0.140973	24053	36081.5	27200000	142124	8.72083	217.22	4.2431
2013	Hebei Province	Baoding City	38.88	115.471	0.23003	537500	460200	14.09	24567	12204863	109450	967.3	83.1085	157	714206	124.45	0.84	0.457726	0.158532	24951	402942	29000000	259287	0.138962	217.43	4.49077
2014	Hebei Province	Baoding City	38.88	115.471	0.228433	558845	496903	14.01	22710	15018000	68911	905	75.631	174	695609	134.9	0.8564	0.423659	0.150762	26501	42802.5	30400000	161180	9.28197	220.45	4.51617
2015	Hebei Province	Baoding City	38.88	115.471	0.224798	535122	461987	11.78	22274	15093077	177248	946	78.6897	195	669914	162.46	0.8943	0.450526	0.188912	29067	270348	30000000	174568	1.16972	226.42	4.5357
2016	Hebei Province	Baoding City	38.88	115.471	0.222389	525884	479108	13.02	37453	18281891	258725	1023	84.7556	248	707538	184.76	0.8256	0.393276	0.176023	29992	47749	34800000	215527	1.3556	225.59	4.5597
2017	Hebei Province	Baoding City	38.88	115.471	0.219818	288810	454023	12.28	44738	18491338	338149	1079	89.9917	284	729698	214.851	0.7421	0.395482	0.211871	44917	475969	35300000	171818	1.22122	239.8	4.56601
2018	Hebei Province	Baoding City	38.88	115.471	0.195169	279726	515755	11.54	43063	21541507	435780	1176	97.351	312	766036	226.668	0.4922	0.225654	0.292628	31057	638001	35900000	178167	1.39953	234.73	4.57347
2019	Hebei Province	Baoding City	38.88	115.471	0.16572	242016	573640	11.75	56776	15771740	610280	623	51.2757	206	679604	238.609	0.998	0.210578	0.232701	31856	746480	37700000	189598	1.47057	241.55	4.57496
2011	Yunnan Province	Baoshan City	25.139	99.1773	0.151819	71600	82400	31.02	7056	1014682	4213	158.02	62.1637	11.4816	49014	37.42	0.13	0.250215	0.33297	12705	34008	3196451	16697	0.0637887	205.88	4.13547
2012	Yunnan Province	Baoshan City	25.139	99.1773	0.171271	85200	90900	28.96	8183	1196907	4776	173.09	67.7191	13	45837	70.28	0.08	0.256593	0.363044	15397	474.5	3899564	10074	0.0778201	207.74	4.17152
2013	Yunnan Province	Baoshan City	25.139	99.1773	0.162295	80800	98500	28.58	8711	1363876	5302	185.23	72.102	15	52700	102.24	0.15	0.257036	0.334899	17500	104	4497419	11097	0.0897509	208.32	4.17315
2014	Yunnan Province	Baoshan City	25.139	99.1773	0.175675	80031	98347	27.62	7707	1586968	6903	189	73.0294	17	55387	133.16	0.1251	0.253286	0.327836	19566	767	5009758	11671	0.0999752	209.74	4.02998
2015	Yunnan Province	Baoshan City	25.139	99.1773	0.172465	83248	102552	25.72	9515	1784913	7881	189	72.9448	22	58106	149.76	0.1183	0.246269	0.348091	21444	7533.5	5519581	12362	0.110149	213.76	4.10015
2016	Yunnan Province	Baoshan City	25.139	99.1773	0.176845	91403	106019	24.67	9516	2001754	15600	206	78.9272	28	56786	174.87	0.114	0.234614	0.346682	23692	832	6133904	12919	0.122409	215.77	4.29418
2017	Yunnan Province	Baoshan City	25.139	99.1773	0.173144	96093	107775	23.75	8396	2249011	19434	236	89.7338	37	153357	201.437	0.1123	0.234332	0.350586	26773	858	6757676	13621	0.135492	225.07	4.37046
2018	Yunnan Province	Baoshan City	25.139	99.1773	0.184626	100820	113135	22.83	8522	2318207	23470	243	92.0455	49	160637	211.869	0.1967	0.233017	0.35401	28168	15385.5	7381448	15135	0.147305	216.28	4.38241
2019	Yunnan Province	Baoshan City	25.139	99.1773	0.165685	41561	113595	21.31	7069	4202976	14466	251	95.0758	59	164449	236.223	0.1883	0.213569	0.28192	36548	2593.5	9610000	18379	0.191778	219.05	4.37519
2011	Henan Province	Xinyang	32.153	114.097	0.146052	139500	290000	26.24	14102	5119518	40534	367.53	41.9268	41.74	234254	43.19	0.38	0.338623	0.177154	20603	186374	12600000	54644	0.348969	205.86	4.00684
2012	Henan Province	Xinyang	32.153	114.097	0.132468	145400	307200	27.03	18281	5926300	38730	389.45	45.5391	43	276489	79.17	0.41	0.321945	0.198316	22347	227246	14000000	55669	0.387714	206.01	4.06519
2013	Henan Province	Xinyang	32.153	114.097	0.186656	260900	339900	26.53	17703	6747648	36800	384.28	44.6941	43	309500	119.85	0.96	0.329207	0.192822	18386	274540	15800000	71509	0.438725	206.49	4.10713
2014	Henan Province	Xinyang	32.153	114.097	0.210417	267167	349232	25.03	20183	7783548	45217	405	45.4852	45	292258	139.5	0.9178	0.337664	0.190842	27490	310843	17600000	76776	0.487608	208.4	4.36645
2015	Henan Province	Xinyang	32.153	114.097	0.226198	277206	350727	24.17	19989	7271080	50647	436	48.5545	46	288782	161.77	0.9349	0.327526	0.199608	30157	30537	18800000	62402	0.521017	211.48	4.36961
2016	Henan Province	Xinyang	32.153	114.097	0.21481	278298	352394	21.89	21613	9814734	59027	540	59.4714	133	424208	189.062	0.9143	0.323952	0.198678	31733	340698	20400000	68668	0.565428	216.67	4.40799
2017	Henan Province	Xinyang	32.153	114.097	0.21784	270479	347993	20.29	22204	10857694	95838	466	51.1526	104	349817	216.803	0.9223	0.304459	0.195427	41472	347321	22100000	79252	0.633299	230.82	4.43794
2018	Henan Province	Xinyang	32.153	114.097	0.16547	205758	319586	18.69	22911	11366088	74577	387	42.4342	127	360850	228.23	0.5561	0.300959	0.218927	36941	360224	23900000	84213	0.662541	225.03	4.48092
2019	Henan Province	Xinyang	32.153	114.097	0.165485	205929	319932	18.05	24110	12142067	166800	601	65.8991	150	370183	233.743	0.8595	0.278615	0.216032	42641	37362	27600000	104363	0.765261	227.38	4.49152
2011	Xinjiang Uygur Autonomous Region	Karamay City	45.5857	84.8959	0.188668	121300	44500	0.52	12001	435789	5531	55.7	147.355	9.7504	50295	77.81	0.14	0.870815	0.0789628	129105	221	8016855	3851	0.103657	209.65	3.77409
2012	Xinjiang Uygur Autonomous Region	Karamay City	45.5857	84.8959	0.156842	145800	43700	0.57	13377	480039	6532	60.84	161.809	11	63421	104.33	0.13	0.853664	0.0865608	135018	1118	8107054	4198	0.10481	210.9	3.81342
2013	Xinjiang Uygur Autonomous Region	Karamay City	45.5857	84.8959	0.178363	123500	47600	0.52	15049	535420	5333	70.17	185.145	12	65567	145.4	0.07	0.839517	0.0935536	224502	4693	8531091	4488	0.110292	221.97	4.1489
2014	Xinjiang Uygur Autonomous Region	Karamay City	45.5857	84.8959	0.174846	119765	50660	0.61	14071	557799	6558	62	158.974	12	61473	169.84	0.0743	0.82047	0.110738	153084	4270.5	8476725	4897	0.109589	223.32	3.95744
2015	Xinjiang Uygur Autonomous Region	Karamay City	45.5857	84.8959	0.162907	113269	60887	0.82	15056	588146	7169	56	186.854	15	57985	194.43	0.1301	0.740178	0.142453	131014	3848	6294299	5228	0.0813743	233.14	4.23591
2016	Xinjiang Uygur Autonomous Region	Karamay City	45.5857	84.8959	0.161734	107740	59424	0.86	14040	627173	6844	59	196.667	36	55266	217.554	0.1227	0.750597	0.160328	137307	3425.5	6209989	8448	0.0802843	228.73	4.25107
2017	Xinjiang Uygur Autonomous Region	Karamay City	45.5857	84.8959	0.148323	103729	72543	0.71	16696	661490	7569	68	219.355	21	59531	240.019	0.1212	0.746538	0.149482	145798	3003	7595705	12015	0.0962637	228.31	4.29536
2018	Xinjiang Uygur Autonomous Region	Karamay City	45.5857	84.8959	0.142149	97096	80044	0.56	16272	704465	14389	78	251.613	22	63882	248.664	0.1436	0.793861	0.14696	153647	2580.5	8981420	12734	0.116114	225.98	4.07355
2019	Xinjiang Uygur Autonomous Region	Karamay City	45.5857	84.8959	0.145403	84188	64713	1.65	13458	732832	14085	67	216.129	23	61941	266.036	0.1789	0.74407	0.123406	188857	2158	9730000	14988	0.125792	229.63	4.27566
2011	Anhui Province	Lu'an City	31.7415	116.526	0.198611	193000	510000	22.18	14172	3313383	17600	301.6	42.5028	24.4	239000	35.28	0.2	0.351563	0.255416	14586	144599	8210200	39957	0.229143	217.48	4.33826
2012	Anhui Province	Lu'an City	31.7415	116.526	0.19945	196000	515000	21.65	24385	3826570	20744	358.2	50.4294	32	228030	78.86	0.2	0.362764	0.273461	16248	194460	9182000	39349	0.256266	210.59	4.33814
2013	Anhui Province	Lu'an City	31.7415	116.526	0.19863	195700	517100	20.27	26512	4342297	23475	360.06	50.2386	40	257192	117.39	0.2	0.377585	0.283109	14089	2229.5	10100000	40076	0.281945	212.1	4.34899
2014	Anhui Province	Lu'an City	31.7415	116.526	0.152127	66335	158820	19.64	31524	5074919	26666	317	43.9972	37	264012	134.7	0.4168	0.37554	0.293486	19211	228742	11000000	41229	0.306349	213.25	4.40483
2015	Anhui Province	Lu'an City	31.7415	116.526	0.144111	202555	864145	17.75	32549	4846985	35990	340	47.3716	52	249752	161.42	1.1277	0.383615	0.3555	21524	25168	10200000	43111	0.284253	218.42	4.46724
2016	Anhui Province	Lu'an City	31.7415	116.526	0.141357	199601	870073	18.34	45563	5414623	36000	298	50.7666	55	238000	190.726	1.11	0.368399	0.308741	23298	2528.5	11100000	40807	0.267733	219.05	4.49378
2017	Anhui Province	Lu'an City	31.7415	116.526	0.149518	231623	913359	16.805	93232	6048134	43123	345	58.6735	70	247516	217.604	1.572	0.346229	0.321341	26940	284609	12000000	38965	0.304669	227.62	4.50964
2018	Anhui Province	Lu'an City	31.7415	116.526	0.153793	263000	990500	15.27	107316	6684739	94238	363	61.6299	101	275049	232.196	1.49	0.329466	0.320623	26731	3484	12900000	36300	0.310374	235.83	4.49645
2019	Anhui Province	Lu'an City	31.7415	116.526	0.157482	272600	999200	13.4	115201	9110518	113741	391	66.1591	114	262981	243.382	1.35	0.254401	0.292587	33370	35665.5	16200000	43599	0.391399	237.09	4.52796
2011	Guizhou Province	Liupanshui	26.5988	104.838	0.16321	130200	90400	5.22	7860	1576069	8416	169.86	52.85	12.7476	156700	21.26	0.18	0.575151	0.239004	21522	19383	6138561	7418	1.28961	226.89	3.88635
2012	Guizhou Province	Liupanshui	26.5988	104.838	0.157202	148300	93500	5.86	9889	1828246	9264	203.12	62.9829	15	179080	67.81	0.16	0.544938	0.25463	25877	5999.5	7386526	8844	1.55179	227.15	4.2523
2013	Guizhou Province	Liupanshui	26.5988	104.838	0.144	143700	105500	6.58	12130	2092734	12669	275.44	84.6466	19	161759	109.88	0.16	0.512895	0.248456	27142	182	8821100	9599	1.88083	229.73	4.24929
2014	Guizhou Province	Liupanshui	26.5988	104.838	0.119199	133704	110993	7.26	13476	2613754	15800	262	79.8051	23	254771	122.02	0.1547	0.479645	0.215582	36228	25441	10400000	10220	2.23283	231.07	4.31004
2015	Guizhou Province	Liupanshui	26.5988	104.838	0.0997892	124834	115788	9.53	33087	2927205	18726	273	81.8836	26	322200	161.83	0.1548	0.439829	0.214113	41618	137787	12000000	11078	2.52328	229.78	4.14068
2016	Guizhou Province	Liupanshui	26.5988	104.838	0.095988	112053	118067	9.55	49294	3128971	23053	281	82.6471	31	187900	179.177	0.1534	0.42888	0.218083	45325	20332	13100000	13633	2.81306	230.66	4.35159
2017	Guizhou Province	Liupanshui	26.5988	104.838	0.0916422	110843	129462	9.625	61466	3719396	28670	320	93.5673	40	191500	207.223	0.1767	0.422697	0.199953	77055	234988	14200000	17009	3.13	250.69	4.41289
2018	Guizhou Province	Liupanshui	26.5988	104.838	0.0870602	101960	137986	9.7	61413		32596	341	97.7077	53	210900	215.594	0.1714	0.407088	0.212044	52059	169878	15300000	19723	3.23239	231.97	4.43008
2019	Guizhou Province	Liupanshui	26.5988	104.838	0.0716211	97814	154156	12.22	55103	3630210	35170	351	99.4334	67	211900	267.547	0.1661	0.404613	0.253798	43003	91	12700000	24272	2.6822	229.55	4.43737
2011	Gansu Province	Lanzhou City	36.0672	103.841	0.212144	247400	274900	2.94	22919	6397231	21495	390.04	120.643	42.0307	351063	66.56	0.48	0.401756	0.129027	37570	1157	13600000	292741	0.833352	245.82	4.40612
2012	Gansu Province	Lanzhou City	36.0672	103.841	0.228466	254700	284000	2.85	27991	7491157	22737	334.82	104.143	57	325564	109.06	0.67	0.359645	0.129553	43175	4881.5	15600000	306635	0.958222	246.68	4.45382
2013	Gansu Province	Lanzhou City	36.0672	103.841	0.188991	304800	347700	2.77	30475	8438727	23442	491.89	133.448	65	450978	145.58	1	0.345947	0.136432	48138	13858	17800000	464824	1.08841	248.3	4.46647
2014	Gansu Province	Lanzhou City	36.0672	103.841	0.171211	309200	361200	2.62	31618	9448645	22556	529	141.18	73	465286	158.54	0.9	0.337562	0.139986	54771	35405.5	20000000	414182	1.22607	253.51	4.50434
2015	Gansu Province	Lanzhou City	36.0672	103.841	0.16477	305181	365936	2.68	41362	11521498	29413	450	139.795	75	487241	193.77	0.8907	0.312525	0.164124	56972	884	21000000	416438	1.28431	257.3	4.51753
2016	Gansu Province	Lanzhou City	36.0672	103.841	0.154113	299999	384956	2.67	45156	12633456	42072	535	165.123	102	526469	211.901	0.9212	0.269831	0.187331	61207	219394	22600000	424842	1.3874	259.77	4.52619
2017	Gansu Province	Lanzhou City	36.0672	103.841	0.138201	311892	428939	2.12	67851	13587245	37323	587	180.061	138	532375	238.727	1.1946	0.288117	0.175602	78412	877.5	25000000	406279	1.49821	266.27	4.53591
2018	Gansu Province	Lanzhou City	36.0672	103.841	0.116607	260489	490113	1.57	60572	13520905	34040	664	202.439	169	510716	248.448	1.2086	0.277207	0.170381	73042	116727	27300000	336867	1.7363	262.54	4.54298
2019	Gansu Province	Lanzhou City	36.0672	103.841	0.124179	268143	431735	1.82	78947	16720018	35138	647	194.88	195	506649	216.082	2.1199	0.264358	0.160966	75217	48639.5	28400000	358030	1.80241	263.07	4.54635
2011	Sichuan Province	Neijiang	29.5859	105.065	0.175224	104900	106300	16.35	4243	2384937	14198	202.55	47.5358	19.2733	115985	40.37	0.17	0.581771	0.142776	23062	80580.5	8546836	21090	0.544731	204.82	3.94489
2012	Sichuan Province	Neijiang	29.5859	105.065	0.187156	108500	108400	16.7	6579	2760586	16086	218.29	51.1697	23	136085	79.63	0.49	0.58342	0.145196	26341	96837	9781812	22227	0.623442	204.23	3.95799
2013	Sichuan Province	Neijiang	29.5859	105.065	0.297189	139100	108900	16.49	6569	3161214	17673	236.3	55.3655	26	42933	117.25	0.73	0.576784	0.111652	25043	6487	10700000	23428	0.687238	205.18	4.22684
2014	Sichuan Province	Neijiang	29.5859	105.065	0.269545	183480	123567	15.79	8942	3562244	24826	246	57.7465	37	172176	125.21	0.2275	0.571616	0.144783	31024	46247.5	11600000	26661	0.73868	206.98	4.24586
2015	Sichuan Province	Neijiang	29.5859	105.065	0.243603	172560	124857	15.95	16721	4085847	31701	267	63.5064	50	158127	156.69	0.1871	0.554982	0.160554	32080	4673.5	12000000	26772	0.763912	208.24	4.34986
2016	Sichuan Province	Neijiang	29.5859	105.065	0.242778	152730	126938	15.76	11328	4605438	36202	281	66.9048	65	134298	178.807	0.1821	0.527098	0.154298	34667	30712.5	13000000	29179	0.828653	211.33	4.11186
2017	Sichuan Province	Neijiang	29.5859	105.065	0.209627	132430	127232	15.645	16910	5118750	59536	309	74.4578	283	173800	204.565	0.1801	0.499065	0.184004	36639	17732	13500000	32155	0.75486	227.9	4.28734
2018	Sichuan Province	Neijiang	29.5859	105.065	0.178422	157092	155278	15.53	16793	5385158	37175	298	72.3301	298	186900	214.425	0.2525	0.373507	0.172401	37885	28814.5	14100000	34192	0.901502	225.67	4.39303
2019	Sichuan Province	Neijiang	29.5859	105.065	0.201164	168896	151950	16.78	16049	5942614	60984	322	78.9216	390	180157	223.19	0.2437	0.266294	0.189846	38743	29542.5	14300000	37671	0.913321	232.31	4.41347
2011	Inner Mongolia Autonomous Region	Baotou	40.6629	109.847	0.41015	219700	163500	2.67	36556	8575447	11607	293.76	132.444	22.9332	318669	61.18	0.65	0.157746	0.083607	112372	806	30100000	67514	1.01363	239.28	4.39706
2012	Inner Mongolia Autonomous Region	Baotou	40.6629	109.847	0.414213	234000	156700	2.63	38200	9529244	12568	358.3	160.313	23	274311	103.99	0.55	0.151941	0.0853792	125709	8872.5	34100000	68641	1.14993	239.44	4.31774
2013	Inner Mongolia Autonomous Region	Baotou	40.6629	109.847	0.385847	250300	177400	2.85	44914	10773622	11953	391.96	174.204	40	268872	139.52	0.74	0.156279	0.101415	155690	916.5	35000000	70100	0.126153	232.24	4.38373
2014	Inner Mongolia Autonomous Region	Baotou	40.6629	109.847	0.370856	226321	179426	2.77	51548	11846690	11129	415	185.516	42	277760	150.82	0.4221	0.152652	0.0972663	130676	7273.5	36400000	70342	1.22641	245.17	4.39954
2015	Inner Mongolia Autonomous Region	Baotou	40.6629	109.847	0.354477	214426	185153	2.71	53969	12765735	16000	310	138.479	37	261186	185.37	0.487	0.149428	0.105662	132253	535710	37200000	72320	1.25529	246.2	4.48742
2016	Inner Mongolia Autonomous Region	Baotou	40.6629	109.847	0.345963	205583	180368	2.46	58364	14002176	21181	346	154.464	47	273656	211.841	0.4517	0.152029	0.107135	136021	7377.5	38700000	80246	1.30443	247.97	4.48244
2017	Inner Mongolia Autonomous Region	Baotou	40.6629	109.847	0.318231	171614	185465	2.78	39163	14864066	20552	400	178.571	58	265601	230.292	0.4248	0.26621	0.136548	155090	156	34100000	75977	0.815875	257.04	4.48947
2018	Inner Mongolia Autonomous Region	Baotou	40.6629	109.847	0.293736	160047	184352	3.1	48268	15109784	21843	404	180.357	69	232928	233.82	0.4098	0.245092	0.123491	102379	115134	29500000	76417	0.995545	252.74	4.47896
2019	Inner Mongolia Autonomous Region	Baotou	40.6629	109.847	0.240163	136863	203514	3.55	42806	15761670	20266	367	163.111	74	221301	246.587	0.4846	0.300472	0.134315	93835	1176.5	27100000	76417	0.915346	253.66	4.48005
2011	Beijing	Beijing	39.9109	116.413	0.157137	1660500	5174900	0.84	1830745	69003246	515951	2575.9	131.29	523.365	4362841	80.78	49.09	0.175954	0.199683	81658	490406	163000000	578633	1.33355	275.23	4.60055
2012	Beijing	Beijing	39.9109	116.413	0.149359	1665300	5483000	0.84	1999444	77028167	584535	3168	156.9	572	4880146	135.73	52.63	0.17283	0.20612	87475	54704	179000000	581844	1.46709	275.62	4.60142
2013	Beijing	Beijing	39.9109	116.413	0.139418	1628800	5762500	0.83	2346742	83751191	584585	3373.8	159.5	535	5940104	178.97	58.24	0.171103	0.214028	148181	5540717	195000000	589234	1.18826	276.02	4.60238
2014	Beijing	Beijing	39.9109	116.413	0.132346	1599439	5926831	0.75	2827117	96379959	637602	4076	189.46	553	6873707	190.68	61.1106	0.165151	0.212119	99995	61652.5	213000000	594614	1.75029	277.22	4.60325
2015	Beijing	Beijing	39.9109	116.413	0.118598	1510365	6224134	0.61	2877956	103400000	678365	4052	181.7	492	9233637	222.21	68.007	0.150292	0.249307	106497	8.44763e+06	230000000	593448	1.40239	279.04	4.60383
2016	Beijing	Beijing	39.9109	116.413	0.109769	1464554	6413776	0.51	2857785	110100000	721895	3869	178.06	476	13964015	243.143	69.2226	0.141629	0.249587	118198	863577	257000000	599188	1.56414	279.72	4.60459
2017	Beijing	Beijing	39.9109	116.413	0.101346	1421518	6672955	0.45	3617191	115800000	830179	3752	172.85	542	8755281	269.903	77.44	0.138708	0.243423	128994	15814.5	280000000	592878	1.7076	280.13	4.6045
2018	Beijing	Beijing	39.9109	116.413	0.0908255	1355600	6810780	0.39	4258712	117500000	3835505	4009	186.11	635	6193326	285.414	84.03	0.13654	0.246291	140211	1.12573e+06	303000000	581133	1.8481	280.59	4.60469
2019	Beijing	Beijing	39.9109	116.413	0.0826319	1232356	6677037	0.32	4334165	150600000	3982057	4020	186.66	689	6196743	301.327	85.9131	0.119966	0.209444	164220	9.23844e+06	354000000	585971	2.15545	283.2	4.60488
2011	Guangxi Zhuang Autonomous Region	Beihai City	21.4868	109.127	0.324042	62900	75500	23.25	4103	1272878	6792	111.28	66.2775	22.5354	111935	62.24	0.17	0.354662	0.17045	32103	624	4965849	26046	0.518897	211.74	4.21868
2012	Guangxi Zhuang Autonomous Region	Beihai City	21.4868	109.127	0.299324	60900	76700	20.3	16568	1465082	7344	127.6	75.9072	24	128948	97.58	0.17	0.424498	0.156519	40418	33956	6307923	24304	0.659135	210.25	4.03627
2013	Guangxi Zhuang Autonomous Region	Beihai City	21.4868	109.127	0.252174	53200	79500	19.43	24391	1670335	8097	158.33	93.4652	27	115775	132.92	0.19	0.452764	0.135557	43491	55347.5	7349971	16502	0.768022	210.3	4.21159
2014	Guangxi Zhuang Autonomous Region	Beihai City	21.4868	109.127	0.269257	57400	81300	17.68	26667	1858142	7739	169	99.8228	28	137381	149.11	0.17	0.476406	0.122624	53603	9691.5	8560135	21800	0.894476	211.54	4.26897
2015	Guangxi Zhuang Autonomous Region	Beihai City	21.4868	109.127	0.27078	57950	83502	17.87	4341	2029859	15608	172	100.023	37	136271	182.03	0.1659	0.468879	0.145925	55248	120972	8920837	24097	0.932167	213.8	4.31261
2016	Guangxi Zhuang Autonomous Region	Beihai City	21.4868	109.127	0.266624	56059	84450	17.36	23933	2253354	20497	174	100	37	144045	205.63	0.1974	0.461352	0.149065	61580	136.5	10100000	32541	1.05188	214.01	4.13363
2017	Guangxi Zhuang Autonomous Region	Beihai City	21.4868	109.127	0.258742	51128	87882	16.97	34004	2501314	25830	469	268	107	334763	231.861	0.149	0.497625	0.12819	133523	54892.5	11100000	33974	1.00231	217.72	4.34426
2018	Guangxi Zhuang Autonomous Region	Beihai City	21.4868	109.127	0.207474	43417	86193	16.58	45606	2653866	32530	214	120.225	58	156658	241.622	0.0831	0.35349	0.144672	72581	3802.5	12100000	48809	0.988835	218.77	4.44247
2019	Guangxi Zhuang Autonomous Region	Beihai City	21.4868	109.127	0.182428	39716	93059	16.27	23220	2841634	36576	222	123.333	68	155527	231.489	0.221	0.38402	0.154157	76955	73879	13000000	50491	1.06031	224.55	4.46768
2011	Hubei Province	Shiyan City	32.6351	110.805	0.416074	253400	220600	11.38	20534	3671247	19985	248.18	71.2342	33.4104	126709	42.57	0.99	0.46716	0.217428	25427	11212.5	8512500	59901	0.713537	224.13	4.23354
2012	Hubei Province	Shiyan City	32.6351	110.805	0.397278	287400	258000	12.68	25447	4268000	18337	246.79	71.3266	47	146203	91.96	1.21	0.473433	0.217389	28471	85546.5	9556800	46741	0.801073	223.34	4.09888
2013	Hubei Province	Shiyan City	32.6351	110.805	0.354351	317100	285300	13.24	31591	4847000	20500	267.51	77.1589	68	163500	132.16	0.72	0.430357	0.214163	31141	101498	10800000	48923	0.905775	222.9	4.12978
2014	Hubei Province	Shiyan City	32.6351	110.805	0.369551	313700	303200	12.59	35906	5486532	22960	301	86.7435	63	194122	143.75	0.73	0.425201	0.214993	35604	12005.5	12000000	49675	0.237504	224.01	4.35837
2015	Hubei Province	Shiyan City	32.6351	110.805	0.356004	314013	319838	12.11	35058	6394098	32400	263	76.0247	58	238708	171.61	0.7442	0.405363	0.236629	38431	15502.5	13000000	51286	0.257297	226.85	4.41753
2016	Hubei Province	Shiyan City	32.6351	110.805	0.354685	317207	338726	12.13	33972	7249600	39600	290	83.3333	66	181457	199.621	0.7802	0.396564	0.225686	42083	180388	14300000	52491	0.282832	228.02	4.38803
2017	Hubei Province	Shiyan City	32.6351	110.805	0.353164	321369	350719	10.59	42705	8181370	38525	308	89.0173	82	183314	223.946	0.7978	0.385797	0.204804	77898	23289.5	15900000	51404	0.331688	234.28	4.44653
2018	Hubei Province	Shiyan City	32.6351	110.805	0.343067	322073	358600	9.05	46469	9150173	43300	315	90.7781	106	207517	236.309	0.6999	0.408749	0.214062	51226	21833.5	17500000	51104	0.347825	233.64	4.50551
2019	Hubei Province	Shiyan City	32.6351	110.805	0.334919	319267	365987	8.52	60996	11930112	46200	313	90.4624	139	188651	254.907	0.88	0.376244	0.202159	59163	56511	20100000	60112	0.400597	239.01	4.47295
2011	Jiangsu Province	Nanjing	32.0647	118.802	0.384395	689800	699100	2.67	240803	26970997	80150	1002.1	157.464	247.36	971671	79.76	3.12	0.396513	0.108405	76263	2317822	61500000	808498	1.29844	249.71	4.56631
2012	Jiangsu Province	Nanjing	32.0647	118.802	0.363297	711300	757700	2.57	350019	31038199	97132	1153.1	180.595	205	1062920	131.13	3.63	0.389825	0.106873	88525	268652	72000000	651948	1.52157	250.83	4.5701
2013	Jiangsu Province	Nanjing	32.0647	118.802	0.270939	1100500	1058700	2.55	401226	35317285	398000	992.27	154.295	215	1237707	173.08	14.96	0.382257	0.106207	124600	281203	80100000	807450	1.2163	251.83	4.57989
2014	Jiangsu Province	Nanjing	32.0647	118.802	0.242217	1147600	1150700	2.43	447152	41671947	548713	1042	160.629	227	1222323	186.44	14.89	0.361875	0.104436	107545	21430.5	88200000	805338	1.33911	254.06	4.58764
2015	Jiangsu Province	Nanjing	32.0647	118.802	0.248666	988161	1141130	2.39	520300	45901650	771433	1082	165.595	242	1239380	217.24	14.5909	0.355069	0.10756	118171	2.16748e+06	97200000	812619	1.47575	254.93	4.59581
2016	Jiangsu Province	Nanjing	32.0647	118.802	0.236052	906756	1143544	2.4	531300	50881980	787887	1115	168.175	374	1322322	244.382	14.15	0.345402	0.111762	127264	2.26159e+06	105000000	827773	1.59451	255.97	4.59891
2017	Jiangsu Province	Nanjing	32.0647	118.802	0.221967	906200	1137300	2.265	672942	56046602	963100	1124	165.051	457	1370690	271.897	14.51	0.327559	0.115585	141103	2.38727e+06	117000000	721540	1.77852	257.5	4.59804
2018	Jiangsu Province	Nanjing	32.0647	118.802	0.20295	933723	1257733	2.13	805440	58324550	1102825	1284	184.218	452	1442515	289.184	18.6841	0.312326	0.119553	152886	2.5047e+06	128000000	726728	1.94632	258.91	4.59997
2019	Jiangsu Province	Nanjing	32.0647	118.802	0.198347	682372	1342074	2.05	976200	71363249	1224442	1308	184.225	537	1462174	303.292	17.3499	0.30046	0.118172	165681	27027	140000000	877894	2.1301	259.97	4.60132
2011	Sichuan Province	Nanchong City	30.8438	106.118	0.0862266	69100	190000	23.31	10308	3920870	33646	344.17	45.5131	40.6027	228114	51.97	0.3	0.420348	0.227709	16386	546	10300000	57520	0.407392	202.49	3.98227
2012	Sichuan Province	Nanchong City	30.8438	106.118	0.106623	97200	203700	22.91	11791	4558047	41099	371.69	48.9323	40	263374	82.29	0.35	0.421947	0.236152	18757	36101	11800000	62264	0.467284	202.53	4.06782
2013	Sichuan Province	Nanchong City	30.8438	106.118	0.208983	194900	227000	22.37	13618	5233724	46473	388.56	51.1937	55	283017	117.35	0.48	0.414684	0.233113	17504	38311	13300000	66605	0.525951	203.42	4.09377
2014	Sichuan Province	Nanchong City	30.8438	106.118	0.194181	192600	239100	21.65	12303	6242112	48860	406	53.4914	55	305332	134.74	0.53	0.402445	0.240696	22639	5408	14300000	70068	0.566912	206.2	4.13655
2015	Sichuan Province	Nanchong City	30.8438	106.118	0.199472	209216	258164	22.12	17761	6988210	53596	414	55.7703	63	301949	157.63	0.5227	0.390898	0.243795	23881	47047	15200000	71691	0.600238	206.88	4.14708
2016	Sichuan Province	Nanchong City	30.8438	106.118	0.182765	188876	261694	21.5	15440	7856249	86064	507	68.4211	101	299836	182.466	0.5005	0.365853	0.258675	25871	338	16500000	73362	0.653761	210.94	4.38672
2017	Sichuan Province	Nanchong City	30.8438	106.118	0.17432	182043	272424	20.27	14205	8882684	113588	543	74.0791	117	322162	207.777	0.5721	0.309468	0.250456	6421762	46455.5	18300000	76126	0.727732	229.91	4.40248
2018	Sichuan Province	Nanchong City	30.8438	106.118	0.129384	166626	271178	19.04	19568	9599826	70506	566	77.7473	135	329773	215.245	0.1752	0.291137	0.246865	31203	552.5	20100000	76212	0.794154	220.87	4.45672
2019	Sichuan Province	Nanchong City	30.8438	106.118	0.124655	175417	258916	17.41	17227	10689306	142322	571	78.8674	161	1343252	236.034	0.3401	0.267347	0.239102	36073	54281.5	23200000	85332	0.918876	224.83	4.449
2011	Guangxi Zhuang Autonomous Region	Nanning	22.8226	108.373	0.196692	269800	493600	13.82	38046	10731541	53219	683.97	96.1307	426.266	540143	67.66	0.95	0.27701	0.136702	31172	242704	22100000	295821	0.341324	234.85	4.50254
2012	Guangxi Zhuang Autonomous Region	Nanning	22.8226	108.373	0.21505	291100	497800	12.9	51532	12555902	56346	602.65	84.4639	505	723354	109.56	0.91	0.282085	0.150412	35133	10283	25000000	318047	0.38106	235.82	4.50115
2013	Guangxi Zhuang Autonomous Region	Nanning	22.8226	108.373	0.163024	359500	531100	12.48	62093	14508367	61421	702.64	96.9961	156	603214	147.33	1.87	0.289904	0.149239	38723	37836.5	28000000	441524	0.426784	235.39	4.49549
2014	Guangxi Zhuang Autonomous Region	Nanning	22.8226	108.373	0.147871	396337	549529	11.74	72461	16169020	50771	821	112.512	178	766662	160.4	1.5937	0.29333	0.147945	43303	163716	31500000	356236	0.479266	236.77	4.53364
2015	Guangxi Zhuang Autonomous Region	Nanning	22.8226	108.373	0.133912	395559	551404	10.86	58220	17866839	55204	759	102.536	194	729944	193.66	1.6055	0.161166	0.15446	49066	20241	34100000	375192	0.519909	238.82	4.56251
2016	Guangxi Zhuang Autonomous Region	Nanning	22.8226	108.373	0.130138	408954	554190	10.69	51647	19803601	70365	778	103.457	201	826197	218.427	1.4905	0.148415	0.1585	52723	103734	37000000	400531	0.372306	240.1	4.56401
2017	Guangxi Zhuang Autonomous Region	Nanning	22.8226	108.373	0.117741	399491	578841	10.575	64433	22041551	83477	912	120.476	235	877048	245.46	1.4146	0.168087	0.18951	79292	147173	38700000	425726	0.342891	247.46	4.57079
2018	Guangxi Zhuang Autonomous Region	Nanning	22.8226	108.373	0.0973982	381184	621484	10.46	78509	22146937	107738	1043	135.279	266	914377	254.92	0.2401	0.144734	0.17333	55901	9581	40300000	448999	0.404836	248.64	4.57575
2019	Guangxi Zhuang Autonomous Region	Nanning	22.8226	108.373	0.0865737	403324	678469	11.26	106667	23277990	542662	1076	137.596	299	871621	233.388	1.8179	0.129461	0.175105	61738	20267	45100000	487371	0.453101	254.29	4.57604
2011	Fujian Province	Nanping City	26.6478	118.184	0.306342	107700	131800	23.82	12923	2969635	27321	264.52	84.4033	38.9247	181286	60.77	0.39	0.319175	0.130069	33775	50654.5	8943055	22942	0.336205	210.23	4.29758
2012	Fujian Province	Nanping City	26.6478	118.184	0.304264	111900	137200	23.53	14619	3573000	28317	249.27	79.4106	45	195132	103.97	0.37	0.317128	0.13153	37756	56764.5	9967580	23084	0.374721	210.14	4.28971
2013	Fujian Province	Nanping City	26.6478	118.184	0.210288	85100	152700	23.24	17162	4126815	31255	250.73	79.3449	50	210807	142.51	0.65	0.323262	0.161077	34994	981.5	11100000	23632	0.416819	210.01	4.15584
2014	Fujian Province	Nanping City	26.6478	118.184	0.198522	81469	154497	22.04	19173	4519974	34574	239	74.8747	53	207246	151.9	0.6183	0.326126	0.154464	47044	78	12300000	23664	0.464591	211.84	4.14875
2015	Fujian Province	Nanping City	26.6478	118.184	0.206427	85682	153901	21.59	19266	5038466	36350	260	81.2856	55	410054	183.49	0.5694	0.315144	0.179147	50932	94451.5	13400000	24476	0.221811	213.66	4.1919
2016	Fujian Province	Nanping City	26.6478	118.184	0.202758	84376	155027	22.11	18099	5566788	41338	250	77.8816	68	211223	204.163	0.5529	0.309459	0.171376	55009	105618	14600000	25238	0.241507	213.64	4.44833
2017	Fujian Province	Nanping City	26.6478	118.184	0.208626	94652	152856	19.175	31004	6152590	45013	260	81.5047	80	215809	231.955	0.3294	0.307982	0.166385	66739	152399	16300000	25765	0.282429	225.4	4.25884
2018	Fujian Province	Nanping City	26.6478	118.184	0.200918	88422	148050	16.24	36957	6750876	46173	272	85	95	212072	243.408	0.2791	0.310982	0.165365	66760	3815.5	17900000	26786	0.29697	224.24	4.49173
2019	Fujian Province	Nanping City	26.6478	118.184	0.166802	75265	160328	15.83	33879	7306224	51424	282	88.6792	107	204642	254.061	0.2498	0.290587	0.155829	74036	5733	19900000	30845	0.33002	226.52	4.33223
2011	Jiangxi Province	Nanchang	28.6895	115.865	0.276058	511000	390700	5.02	37182	9283438	78286	556	110.099	73.1	457067	69.45	0.35	0.455105	0.111336	53023	1.48679e+06	26900000	488901	4.35798	231.23	4.51185
2012	Jiangxi Province	Nanchang	28.6895	115.865	0.292723	545000	409600	4.91	44786	9950970	67000	620.75	122.219	83	506643	113.21	1.1	0.444289	0.115149	58715	1715922	30000000	509239	4.86309	233.76	4.50094
2013	Jiangxi Province	Nanchang	28.6895	115.865	0.250418	733000	454500	4.71	54172	11327693	115400	628.57	123.225	116	544791	152.18	2.4	0.419241	0.125708	65412	1.92684e+06	33400000	520148	4.06832	235.11	4.52036
2014	Jiangxi Province	Nanchang	28.6895	115.865	0.265392	758794	457633	4.44	79045	13048814	162800	601	116.09	120	657300	170.03	3.1246	0.409137	0.128997	70373	2089217	36700000	554360	4.47313	236.13	4.53478
2015	Jiangxi Province	Nanchang	28.6895	115.865	0.234931	775464	470681	4.28	82004	16628661	208600	609	117.03	128	694700	197.52	2.4943	0.404874	0.135794	75879	17985.5	40000000	587368	1.29241	236.94	4.55799
2016	Jiangxi Province	Nanchang	28.6895	115.865	0.246293	786363	469665	4.17	101403	18680021	314000	625	119.503	143	679300	218.741	2.7607	0.392262	0.133928	81598	236938	43500000	611819	1.40711	238.68	4.569
2017	Jiangxi Province	Nanchang	28.6895	115.865	0.222085	713965	491828	3.895	217331	20969616	430300	613	116.762	185	1682000	253.125	3.4125	0.402737	0.143618	100828	2511717	48100000	609801	1.46935	246.54	4.57228
2018	Jiangxi Province	Nanchang	28.6895	115.865	0.206999	662627	512115	3.62	273821	21316307	378400	697	131.015	238	638000	265.128	2.6402	0.330578	0.142647	95825	2.26784e+06	52700000	610624	1.70426	242.34	4.57841
2019	Jiangxi Province	Nanchang	28.6895	115.865	0.187157	653045	596107	3.8	339770	23693288	496300	709	132.276	265	617000	278.245	2.6945	0.200627	0.149054	100415	2023970	56000000	630485	2.01512	244.98	4.57881
2011	Jiangsu Province	Nantong	31.9865	120.902	0.477194	382300	266100	7.04	130711	14932735	81342	775.22	101.349	115.13	571608	71.18	0.64	0.451057	0.102801	56005	1408186	40800000	74529	2.68259	231.5	4.55244
2012	Jiangsu Province	Nantong	31.9865	120.902	0.455328	395500	277900	7	143698	17192728	93675	809.13	105.741	116	628100	110.42	0.62	0.436994	0.112534	62506	146523	45600000	75402	2.99715	233.04	4.55355
2013	Jiangsu Province	Nantong	31.9865	120.902	0.217727	1472300	359400	6.85	190657	19404100	195000	641.87	83.7404	122	666609	150.37	1.18	0.430285	0.114392	65696	1.48683e+06	50400000	76272	3.31288	234.23	4.55052
2014	Jiangsu Province	Nantong	31.9865	120.902	0.210331	1826500	379800	6.01	217879	21660973	228356	645	84.0281	129	645196	164.71	1.11	0.408237	0.114915	77457	152614	56500000	80895	2.64144	238.23	4.55487
2015	Jiangsu Province	Nantong	31.9865	120.902	0.223518	1715809	376695	5.77	242700	23794579	285598	682	88.9445	135	614753	191.11	0.9589	0.449024	0.121816	84236	1.50513e+06	61500000	83218	2.87308	240.03	4.5694
2016	Jiangsu Province	Nantong	31.9865	120.902	0.227087	1667714	380286	5.42	228329	26328725	374088	679	88.5267	225	649165	217.014	0.94	0.439545	0.110697	92702	1551706	67700000	94840	3.16271	242.32	4.57654
2017	Jiangsu Province	Nantong	31.9865	120.902	0.203848	1717529	375011	5.07	272407	28734118	457800	727	95.1571	290	682113	246.177	1.0324	0.417404	0.100831	121783	1574729	76000000	90388	3.75424	250.11	4.58166
2018	Jiangsu Province	Nantong	31.9865	120.902	0.187435	1749946	348071	4.72	377790	30887652	551659	813	106.553	292	730930	264.523	0.7538	0.428512	0.104092	115320	167791	84300000	95306	3.93785	243.71	4.58686
2019	Jiangsu Province	Nantong	31.9865	120.902	0.20081	1230480	379919	4.57	330100	33616751	654717	847	111.447	354	744740	280.283	0.8816	0.410285	0.10366	128294	1732432	93800000	111912	4.38458	241.84	4.58431
2011	Henan Province	Nanyang City	32.9966	112.535	0.253052	411700	420400	18.88	43126	9299787	64027	431.36	35.9197	51.2	335352	37.35	0.65	0.386262	0.140601	21590	253286	22000000	65508	1.10836	209.23	4.12451
2012	Henan Province	Nanyang City	32.9966	112.535	0.247545	393500	430000	18.1	51855	10759854	67519	497.74	41.2617	58	386040	77.75	0.7	0.37414	0.165143	23086	27118	23400000	67206	1.09636	211.64	4.15373
2013	Henan Province	Nanyang City	32.9966	112.535	0.255732	417100	453200	18.02	61372	12164624	75730	578.92	49.4381	75	417900	115.41	0.65	0.35177	0.171368	21343	35022	25000000	68279	1.17059	213.36	4.17713
2014	Henan Province	Nanyang City	32.9966	112.535	0.264632	441977	486895	17.52	66241	13900512	82300	666	56.3738	72	546500	131.61	0.5685	0.330886	0.168698	26651	410436	26800000	70399	1.25319	218.46	4.44675
2015	Henan Province	Nanyang City	32.9966	112.535	0.259658	434127	518054	17.5	61702	15701903	59169	674	56.7101	83	604104	158.02	0.5531	0.317387	0.179933	28653	4069	28700000	74511	1.34277	220.77	4.26209
2016	Henan Province	Nanyang City	32.9966	112.535	0.271806	430806	511254	16.55	70715	17564280	59169	732	61.2552	126	610027	185.859	0.5587	0.301589	0.176176	31010	423936	31100000	80438	1.459	223.1	4.50678
2017	Henan Province	Nanyang City	32.9966	112.535	0.242614	369715	519558	15.62	83424	19509179	164985	840	70	147	489602	213.858	0.5349	0.288826	0.182567	40189	40930.5	33400000	86448	1.49844	252.81	4.51027
2018	Henan Province	Nanyang City	32.9966	112.535	0.189669	288813	482264	14.69	99620	20003003	260010	913	73.748	179	3153000	222.498	0.7386	0.246475	0.181859	35519	407303	35700000	90554	1.67062	229.26	4.54114
2019	Henan Province	Nanyang City	32.9966	112.535	0.181778	259174	448696	14.93	120479	20771625	345400	878	70.8636	209	4496800	249.397	0.5028	0.245693	0.184124	38064	449553	38200000	98170	1.78689	236.91	4.54492
2011	Fujian Province	Xiamen	24.4854	118.096	0.523167	789800	312800	0.97	121892	8002779	208000	523.98	282.774	100.67	630800	80.28	0.84	0.45899	0.15322	70832	1121679	25400000	135722	1.61431	246.98	4.55295
2012	Fujian Province	Xiamen	24.4854	118.096	0.490686	827000	351200	0.89	138129	8819062	250200	586.37	307.161	129	750400	131.7	0.91	0.409564	0.163637	77392	1.03644e+06	28200000	143964	1.79089	249.42	4.5586
2013	Fujian Province	Xiamen	24.4854	118.096	0.415042	899200	401200	0.86	163750	9745064	218400	627.81	319.009	137	765500	177.31	1.32	0.401636	0.171211	153206	120692	30200000	152546	1.91873	250.74	4.5604
2014	Fujian Province	Xiamen	24.4854	118.096	0.387681	881543	455748	0.72	173878	10722833	268400	564	277.286	146	1139900	188.26	2.0477	0.411556	0.167478	86832	128122	32700000	158346	2.0811	253.95	4.57555
2015	Fujian Province	Xiamen	24.4854	118.096	0.353136	876032	489962	0.69	185764	11684228	351500	584	276.581	144	1422600	218.39	2.7861	0.393756	0.187872	90379	190924	34700000	143992	2.04004	255.02	4.58696
2016	Fujian Province	Xiamen	24.4854	118.096	0.331206	879644	510284	0.61	212673	12834595	461700	571	258.371	169	2099000	238.03	2.7243	0.383298	0.200472	97282	144566	37800000	142948	2.22735	257.96	4.59125
2017	Fujian Province	Xiamen	24.4854	118.096	0.320032	911489	546821	0.56	237386	14467448	563900	596	258.009	209	1452400	271.237	3.3212	0.366345	0.183168	109753	154590	42900000	140266	2.55833	260.53	4.59339
2018	Fujian Province	Xiamen	24.4854	118.096	0.292543	968193	585924	0.51	285559	15424224	703600	631	259.671	238	3287200	284.915	3.9166	0.373203	0.18627	118015	11212.5	47900000	162459	2.81682	257.65	4.59494
2019	Fujian Province	Xiamen	24.4854	118.096	0.332042	671509	597348	0.44	384332	22579165	1022500	649	248.659	236	5102200	301.466	3.4506	0.318422	0.15229	142739	1.28697e+06	60000000	156642	3.5244	257.52	4.59455
2011	Heilongjiang Province	Shuangyashan	46.6532	131.165	0.038796	70200	70300	31.83	5405	764968	11499	129.27	85.496	14.6408	74779	49.31	0.19	0.431284	0.162749	33215	21703.5	5029164	3898	0.285748	190	3.75158
2012	Heilongjiang Province	Shuangyashan	46.6532	131.165	0.0388889	62700	72300	32.69	5405	885212	12649	144.78	96.2633	17	83752	86.95	0.22	0.426931	0.175807	37490	25603.5	5654312	4093	0.321268	189	4.06502
2013	Heilongjiang Province	Shuangyashan	46.6532	131.165	0.0592593	78500	76600	33.69	5995	1006477	16726	153.47	102.45	20	94640	117.35	0.23	0.404787	0.185293	37007	29692	5551063	2074	0.315401	189.56	3.83419
2014	Heilongjiang Province	Shuangyashan	46.6532	131.165	0.0705056	79463	120769	37.97	6013	1097298	18398	163	109.396	22	104104	135.95	0.3206	0.228112	0.239094	28964	17348.5	4326831	3490	0.245843	197.9	3.92253
2015	Heilongjiang Province	Shuangyashan	46.6532	131.165	0.0489927	56015	75257	38.22	3718	1191970	17618	177	120.057	24	113473	158.66	0.1757	0.19523	0.269546	29237	15242.5	4333342	21584	0.246213	200.79	3.99082
2016	Heilongjiang Province	Shuangyashan	46.6532	131.165	0.0722267	55440	87591	36.23	1289	1191970	18147	179	123.448	28	124820	181.604	0.1983	0.189988	0.307315	29959	10348	4373971	22231	0.248521	205.45	4.17743
2017	Heilongjiang Province	Shuangyashan	46.6532	131.165	0.0451054	40879	90051	37.29	1007	1392580	27166	140	148.936	27	73587	203.699	0.2149	0.21383	0.370879	24783	20683	4722023	1106	0.231705	265.22	4.00159
2018	Heilongjiang Province	Shuangyashan	46.6532	131.165	0.00919442	38595	95448	38.35	2533		28796	154	109.22	30	84625	208.337	0.1977	0.175737	0.296104	35527	8430.5	5070075	1683	0.288072	202.77	4.05275
2019	Heilongjiang Province	Shuangyashan	46.6532	131.165	0.0178651	38299	81275	31.94	2747	939104	20962	155	109.929	32	85613	217.949	0.1867	0.217017	0.367727	33857	22464	4760000	4073	0.270455	215.06	4.03423
2011	Zhejiang Province	Taizhou	28.6622	121.427	0.365195	581900	276400	6.87	56423	11323711	54208	791.45	134.876	112.663	637092	77.26	0.65	0.455051	0.0964019	46011	9301.5	27500000	30933	1.79324	235.77	4.4735
2012	Zhejiang Province	Taizhou	28.6622	121.427	0.344835	660000	306600	6.9	78933	13043014	46763	782.99	132.486	127	716548	124.81	0.68	0.437487	0.0989011	48505	30888	29100000	31132	1.89535	237.44	4.30771
2013	Zhejiang Province	Taizhou	28.6622	121.427	0.354057	711000	310400	6.76	88293	14492679	64894	744.77	125.382	151	718147	160.81	0.64	0.430465	0.104343	53086	266.5	31500000	32018	2.05295	238.39	4.53168
2014	Zhejiang Province	Taizhou	28.6622	121.427	0.333879	762567	310983	6.37	98099	16463225	56866	759	127.114	168	698860	172.87	0.5826	0.40586	0.109662	56208	18037.5	33900000	32631	2.20532	240.65	4.39172
2015	Zhejiang Province	Taizhou	28.6622	121.427	0.302336	694797	315753	6.46	167047	18266783	52670	740	123.851	179	674120	203.35	0.5617	0.376932	0.128652	58917	75627.5	35500000	33567	2.31371	242.94	4.55123
2016	Zhejiang Province	Taizhou	28.6622	121.427	0.329874	630933	309962	6.52	115254	20131405	58916	771	128.5	208	705566	218.68	0.5526	0.377163	0.131943	64287	218940	39000000	34205	2.53819	243.46	4.56581
2017	Zhejiang Province	Taizhou	28.6622	121.427	0.32389	695304	316531	5.97	137217	22357308	67831	826	136.755	226	678804	246.877	0.5587	0.387575	0.128383	83050	288158	43900000	34728	2.85549	250.48	4.5684
2018	Zhejiang Province	Taizhou	28.6622	121.427	0.323901	633518	315536	5.42	169642	23668763	84647	958	158.347	245	711268	263.884	0.5298	0.388919	0.134112	79541	187804	48700000	35216	2.90159	244.36	4.57416
2019	Zhejiang Province	Taizhou	28.6622	121.427	0.345441	501259	377989	5.49	287879	25446294	106261	961	158.32	253	743127	278.918	0.5645	0.383019	0.150045	83555	404768	51300000	37349	3.05595	243.44	4.57802
2011	Anhui Province	Hefei	31.8266	117.233	0.260692	505400	470400	5.73	190348	11111188	497521	576.31	81.6188	77.6	628097	71.58	1.22	0.429082	0.130586	48563	1.17839e+06	36400000	409507	6.08127	233.51	4.54706
2012	Anhui Province	Hefei	31.8266	117.233	0.242474	644600	509700	5.5	226720	12936156	55193	615.47	86.6249	93	702602	114.66	1.2	0.397071	0.13738	55186	1.07669e+06	41600000	417207	4.50199	233.65	4.55254
2013	Anhui Province	Hefei	31.8266	117.233	0.235225	886700	557300	5.29	260165	14808408	62194	703.32	98.8503	103	798399	155.02	1.93	0.439469	0.135002	65631	1.2466e+06	46700000	443401	4.14633	234.13	4.56491
2014	Anhui Province	Hefei	31.8266	117.233	0.250392	878341	571002	4.87	290529	16667504	183374	782	109.708	111	815300	172.25	2.8782	0.400416	0.134887	67689	1.41815e+06	51800000	497305	4.59677	235.01	4.57397
2015	Anhui Province	Hefei	31.8266	117.233	0.245758	851377	586561	4.65	372666	21836501	60576	822	114.529	187	844214	201.48	3.3085	0.387176	0.136507	73102	166907	56600000	527104	5.02242	238.1	4.58549
2016	Anhui Province	Hefei	31.8266	117.233	0.240274	859857	619210	4.31	1016998	24456959	388300	799	109.452	217	890053	222.572	3.6876	0.352773	0.137042	80138	1839344	62700000	499515	4.7823	240.68	4.59105
2017	Anhui Province	Hefei	31.8266	117.233	0.234416	861398	651429	3.93	695921	27285104	497700	877	118.035	258	908120	256.241	3.9948	0.393941	0.137845	125778	21040.5	70500000	502943	5.24577	252.02	4.5931
2018	Anhui Province	Hefei	31.8266	117.233	0.197079	1130308	701886	3.55	919741	29767420	577497	1007	132.85	315	932475	272.521	4.8843	0.365911	0.128457	97470	2099.5	78200000	497131	5.85109	246.75	4.59543
2019	Anhui Province	Hefei	31.8266	117.233	0.190977	936837	771117	3.1	1303222	43782159	761674	1045	135.714	348	892078	288.085	5.0562	0.208419	0.119318	115623	220448	94100000	536242	7.02689	257.5	4.5964
2011	Jiangxi Province	Ji'an City	27.1197	115.001	0.0965831	53900	153200	18.63	9956	2284669	30491	264.37	52.7053	31.0638	169429	36.31	0.34	0.459945	0.224351	16830	34099	8790619	18373	0.63608	209.71	4.22922
2012	Jiangxi Province	Ji'an City	27.1197	115.001	0.10262	58300	157900	17.94	11690	2630774	39304	284.79	56.3383	40	168693	77.68	0.41	0.444944	0.245408	18660	367237	10100000	17610	0.728119	212.39	4.26601
2013	Jiangxi Province	Ji'an City	27.1197	115.001	0.341691	162600	169200	17.18	55467	3002881	42378	274.64	53.9462	46	188076	116.92	0.42	0.440137	0.253839	22081	444776	11200000	17711	0.838732	214.49	4.30551
2014	Jiangxi Province	Ji'an City	27.1197	115.001	0.345664	168461	181269	16.43	65637	3407844	50082	282	53.5409	53	192153	130.64	0.4068	0.436016	0.248523	25486	510802	12400000	19037	0.926948	216.1	4.38037
2015	Jiangxi Province	Ji'an City	27.1197	115.001	0.351337	179784	193901	16.36	75203	3984653	51032	280	52.7943	55	194256	158.32	0.4084	0.41815	0.27071	27168	574093	13300000	18745	0.961302	217.78	4.41684
2016	Jiangxi Province	Ji'an City	27.1197	115.001	0.372169	180271	184594	15.96	73901	4486619	77872	355	66.3551	71	210024	184.468	0.3723	0.4093	0.262152	29772	633574	14600000	34833	1.05743	219.57	4.47624
2017	Jiangxi Province	Ji'an City	27.1197	115.001	0.384635	186088	187205	13.95	86765	5049690	91200	396	73.8806	92	301682	208.621	0.3282	0.382293	0.270568	45796	11277.5	16000000	33876	1.15856	241.52	4.50869
2018	Jiangxi Province	Ji'an City	27.1197	115.001	0.357799	168110	186170	11.94	115177	5141948	21200	378	70.1299	106	223786	221.067	0.317	0.41467	0.278106	35202	761962	17400000	40921	1.26066	230.77	4.5147
2019	Jiangxi Province	Ji'an City	27.1197	115.001	0.404603	199792	201398	10.28	129078	5764792	109800	384	71.1111	116	238758	234.85	0.3025	0.399424	0.26032	42060	823140	20900000	42391	1.55481	234.16	4.51554
2011	Jilin Province	Jilin	43.8436	126.556	0.332813	183900	183200	9.98	24818	8038668	23771	415	95.7766	53.6712	253693	46.25	0.39	0.363253	0.113932	50914	39903.5	22100000	93565	0.607274	229.5	4.36181
2012	Jilin Province	Jilin	43.8436	126.556	0.331202	189900	185400	9.99	33701	9356366	31206	336.8	78.1801	62	262476	90.39	0.38	0.383331	0.117256	56244	50297	24300000	96286	0.668335	230.33	4.35911
2013	Jilin Province	Jilin	43.8436	126.556	0.298646	210400	222400	9.64	44332	10666795	31730	365.92	85.2762	67	283733	125.02	0.6	0.4263	0.125242	61012	529692	26200000	101143	0.708364	231.82	4.36193
2014	Jilin Province	Jilin	43.8436	126.556	0.304398	207900	214200	10.4	56610	11971119	46085	414	96.7968	72	257782	140.69	0.63	0.413488	0.137559	55548	60853	23800000	103565	0.630514	232.28	4.37736
2015	Jilin Province	Jilin	43.8436	126.556	0.304433	185919	204353	10.55	34798	13132308	59997	398	93.3746	73	261254	173.53	0.5833	0.395826	0.153095	56076	9639.5	23900000	104873	0.63439	233.48	4.42607
2016	Jilin Province	Jilin	43.8436	126.556	0.294616	171330	209044	9.8	27194	14465105	72141	419	99.2891	71	281000	193.452	0.5656	0.367626	0.154966	57818	75029.5	24500000	104018	0.650108	237.38	4.45627
2017	Jilin Province	Jilin	43.8436	126.556	0.282799	151898	210949	8.23	39761	15347691	86027	442	106.506	81	270000	215.608	0.5422	0.300066	0.181642	74221	40488.5	23300000	102474	0.585281	257.68	4.46393
2018	Jilin Province	Jilin	43.8436	126.556	0.259725	127944	204329	6.66	20098	13671032	95498	466	112.56	101	276440	227.804	0.4859	0.191666	0.186379	53452	5947.5	22100000	104764	0.585649	252.15	4.47591
2019	Jilin Province	Jilin	43.8436	126.556	0.219917	113730	233726	11.49	17580	14110983	110660	490	118.932	121	282880	231.629	0.5038	0.130172	0.296825	34335	23478	14200000	112779	0.375464	240.92	4.47547
2011	Shanxi Province	Lvliang	37.5245	111.15	0.165929	138000	199400	4.27	14162	2610539	18742	260.1	66.8294	32.6712	241651	46.9	0.25	0.719087	0.16782	30224	124702	11300000	16321	0.844445	217.78	4.29888
2012	Shanxi Province	Lvliang	37.5245	111.15	0.142723	234200	190000	4.47	18700	4909282	20580	274.25	69.6596	42	245443	81	0.22	0.714628	0.200317	32709	207850	12300000	16050	0.918907	217.83	4.06403
2013	Shanxi Province	Lvliang	37.5245	111.15	0.163819	185000	212700	5.27	25881	3440357	21707	303.26	76.9891	46	228115	114.93	0.87	0.68674	0.237907	31183	20969	12300000	19749	0.0578465	218.86	4.25544
2014	Shanxi Province	Lvliang	37.5245	111.15	0.164207	172449	201657	6.24	15845	3886735	20836	316	80.8805	50	326876	128.93	0.3922	0.600556	0.239533	28960	2853.5	11000000	21684	0.822514	225.37	4.28562
2015	Shanxi Province	Lvliang	37.5245	111.15	0.16919	167423	193652	5.65	10688	4059694	19970	313	80.7784	47	374181	159.8	0.3904	0.545364	0.286685	25003	4686.5	9558013	22900	0.713817	231.78	4.29732
2016	Shanxi Province	Lvliang	37.5245	111.15	0.161726	159356	191879	5.39	16646	4337402	22536	286	73.1458	58	314407	185.915	0.3722	0.534739	0.277152	25896	6519.5	9953079	23000	0.743322	233.43	4.30745
2017	Shanxi Province	Lvliang	37.5245	111.15	0.160116	145542	193771	4.79	24553	4615657	27451	355	90.5612	66	382880	211.21	0.3785	0.609074	0.240689	24359	8352.5	12100000	19308	0.978566	267.03	4.41904
2018	Shanxi Province	Lvliang	37.5245	111.15	0.140916	144539	197250	4.19	17641	4985814	28564	341	86.5482	76	1216000	217.935	0.3762	0.591466	0.28856	36585	576004	14200000	19195	1.06073	230.23	4.44979
2019	Shanxi Province	Lvliang	37.5245	111.15	0.119096	137843	208366	4.61	21344	5368592	31073	323	81.9797	90	2211963	229.634	0.3971	0.577407	0.284829	38890	91903.5	15100000	19232	1.1292	231.06	4.44619
2011	Ningxia Hui Autonomous Region	Wuzhong	38.0037	106.205	0.220588	24000	52000	15.88	5504	596767	3218	96	68.6695	5.9	76746	40.76	0.08	0.409032	0.397721	21107	5713.5	2719592	1904	0.214141	214.88	3.78068
2012	Ningxia Hui Autonomous Region	Wuzhong	38.0037	106.205	0.204819	35700	41100	14.88	6818	684249	3194	103.4	73.0226	9	104740	77.63	0.08	0.393013	0.444206	24166	6415.5	3150281	2369	0.0187998	215.93	3.90586
2013	Ningxia Hui Autonomous Region	Wuzhong	38.0037	106.205	0.246154	41600	59400	14.12	6866	781518	3877	112.34	78.1768	10	98849	105.97	0.11	0.387182	0.397347	24439	7098	3519276	2401	0.317911	217.44	4.0051
2014	Ningxia Hui Autonomous Region	Wuzhong	38.0037	106.205	0.233767	39927	62037	14.06	8199	875668	4300	115	80.1394	11	122604	121.9	0.1074	0.417832	0.378032	28572	16607.5	3834317	3567	0.34637	214.84	4.25408
2015	Ningxia Hui Autonomous Region	Wuzhong	38.0037	106.205	0.207787	34779	59620	13.37	8679	953101	6411	113	80.4786	12	273511	155.84	0.097	0.405897	0.387363	29698	26117	4048073	3575	0.36568	217.2	4.11437
2016	Ningxia Hui Autonomous Region	Wuzhong	38.0037	106.205	0.197348	33280	59701	12.51	10208	1027632	7055	114	80.2817	17	27351	173.46	0.0966	0.413039	0.438005	32039	35626.5	4424283	3435	0.399664	218.36	4.39018
2017	Ningxia Hui Autonomous Region	Wuzhong	38.0037	106.205	0.196772	34132	61966	12.48	13994	1126905	9269	69	48.2517	24	29150	200.546	0.1036	0.433587	0.394041	45931	45136	4884810	3734	0.458997	219.37	4.16692
2018	Ningxia Hui Autonomous Region	Wuzhong	38.0037	106.205	0.178517	28286	62663	12.45	24809	1191683	1350	156	108.333	34	95086	205.738	0.0951	0.389924	0.383302	37922	54645.5	5345336	4236	0.482867	218.47	4.37796
2019	Ningxia Hui Autonomous Region	Wuzhong	38.0037	106.205	0.174034	28300	69509	12.11	28066	1256105	1500	150	104.895	40	86500	228.707	0.0937	0.364034	0.378167	40889	64155	5800000	5308	0.523939	231.56	4.40119
2011	Henan Province	Zhoukou City	33.6318	114.703	0.139323	127000	322000	27.7	15167	5720389	55484	348	28.0985	38.9257	258881	23.88	0.5	0.411335	0.173951	15734	188383	14100000	38228	5.2323	198.15	4.23785
2012	Henan Province	Zhoukou City	33.6318	114.703	0.164211	143900	326600	26.52	26306	6641372	75461	402.74	32.7644	46	283945	63.75	0.78	0.421942	0.205471	17734	236216	15700000	39165	4.65893	199.37	4.26977
2013	Henan Province	Zhoukou City	33.6318	114.703	0.291541	310300	339700	24.91	30490	7567665	58822	511.73	45.2538	56	317538	106.08	0.81	0.446127	0.197815	15832	287573	17900000	31750	5.2978	200.3	4.25162
2014	Henan Province	Zhoukou City	33.6318	114.703	0.311766	337200	340200	23.05	27769	8528980	60138	543	43.9001	62	344818	119.52	0.81	0.418065	0.19202	22651	29178.5	19900000	34815	5.98223	202.35	4.15207
2015	Henan Province	Zhoukou City	33.6318	114.703	0.319236	348656	351271	21.73	27009	9747342	70330	574	46.1285	82	373807	149.17	0.8087	0.404375	0.207129	23728	32188	20900000	46142	6.27537	210.62	4.39065
2016	Henan Province	Zhoukou City	33.6318	114.703	0.341881	358169	362848	20.21	25997	10940893	80926	571	45.3535	104	400809	176.349	0.7743	0.405546	0.210047	25682	335842	22600000	42301	6.79838	213.63	4.4279
2017	Henan Province	Zhoukou City	33.6318	114.703	0.336138	334196	355190	18.46	33729	12271617	128653	633	50.318	131	413890	201.089	0.7447	0.398787	0.208699	33019	348120	24800000	42530	7.38649	242.84	4.46559
2018	Henan Province	Zhoukou City	33.6318	114.703	0.265153	259539	338364	16.71	38983	13225672	98119	677	53.7728	169	415704	212.522	0.6704	0.393966	0.230219	30817	365248	26900000	44470	8.0697	221.48	4.50498
2019	Henan Province	Zhoukou City	33.6318	114.703	0.259449	259778	369272	14.84	43637	16796193	108109	731	58.1543	210	482300	242.055	0.8167	0.345922	0.205196	36891	38116	32000000	50179	9.6036	226.41	4.52847
2011	Inner Mongolia Autonomous Region	Hulunbuir City	49.2184	119.772	0.0526761	83400	162600	18.74	20269	3490000	13912	306.45	113.332	26.75	162888	38.39	0.42	0.385145	0.222582	45038	63238.5	11500000	17122	0.795354	218.02	3.95395
2012	Inner Mongolia Autonomous Region	Hulunbuir City	49.2184	119.772	0.0638587	92800	168000	17.9	24046	4055000	14678	312.95	117.474	34	17032	83.06	0.48	0.40876	0.22042	52649	11388	13400000	13368	0.927653	217.05	4.18841
2013	Inner Mongolia Autonomous Region	Hulunbuir City	49.2184	119.772	0.0780679	100900	180400	18.39	31339	4568000	14795	318.26	125.695	37	83142	122.6	0.53	0.410737	0.219507	56544	150436	14300000	15138	0.00565934	215.53	4.17093
2014	Inner Mongolia Autonomous Region	Hulunbuir City	49.2184	119.772	0.079602	97600	183300	17.21	35378	5040647	17494	329	123.731	40	205083	140.93	0.53	0.390356	0.228951	60152	38876.5	15200000	15819	0.93963	220	4.246
2015	Inner Mongolia Autonomous Region	Hulunbuir City	49.2184	119.772	0.0784466	97122	181767	16.49	39814	5458753	16373	359	138.45	42	236178	167.11	0.5208	0.378561	0.234241	63131	23192	16000000	21539	0.912643	222.57	4.09072
2016	Inner Mongolia Autonomous Region	Hulunbuir City	49.2184	119.772	0.0744361	109065	203886	15.33	34328	6002700	20999	287	110.811	47	231600	178.749	0.61	0.380479	0.254637	64140	29978	16200000	19144	0.925143	224.67	4.35665
2017	Inner Mongolia Autonomous Region	Hulunbuir City	49.2184	119.772	0.0403816	71444	184094	18.405	18871	6443039	22584	314	120.769	46	228654	208.441	0.4862	0.232177	0.366866	58996	31343	14400000	7479	0.676861	247.98	4.34414
2018	Inner Mongolia Autonomous Region	Hulunbuir City	49.2184	119.772	0.0300661	68167	179338	21.48	15352	6785838	19069	325	126.953	44	232963	214.114	0.4883	0.230665	0.358642	49529	87204	12500000	7615	0.698384	227.79	4.33487
2019	Inner Mongolia Autonomous Region	Hulunbuir City	49.2184	119.772	0.0392483	68415	195774	23.39	13596	3295741	22400	308	120.784	68	218200	223.859	0.4408	0.213621	0.385416	47116	18967	11900000	7369	0.64837	225.34	4.34489
2011	Inner Mongolia Autonomous Region	Hohhot	40.8484	111.756	0.186383	93600	227300	5.03	22286	8900478	21405	330	142.058	36.1	376024	62.15	0.92	0.148723	0.117426	75266	575634	21800000	222278	1.06001	253.66	4.44709
2012	Inner Mongolia Autonomous Region	Hohhot	40.8484	111.756	0.1793	104800	231600	4.87	23137	10222452	24683	370.6	160.921	42	419716	110.24	0.93	0.142311	0.111215	84534	401011	24800000	227190	1.19882	253.81	4.45404
2013	Inner Mongolia Autonomous Region	Hohhot	40.8484	111.756	0.108675	111800	299400	4.97	31291	11423591	55225	400.4	171.111	45	447052	150.32	1.63	0.156376	0.10878	115829	56472	27100000	229258	0.157709	258.08	4.44967
2014	Inner Mongolia Autonomous Region	Hohhot	40.8484	111.756	0.133808	116700	301300	4.34	36005	12560778	77948	390	163.934	45	476957	156.39	1.21	0.15893	0.10743	95961	382506	28900000	232481	1.40148	262.04	4.47569
2015	Inner Mongolia Autonomous Region	Hohhot	40.8484	111.756	0.135018	116066	296233	4.08	25504	13535272	86491	336	140.833	45	565564	196.14	1.2412	0.152867	0.116694	101492	28996.5	30900000	235188	1.49662	263.78	4.5089
2016	Inner Mongolia Autonomous Region	Hohhot	40.8484	111.756	0.125454	114331	293785	3.58	42768	14814578	100791	320	132.78	46	731647	237.667	1.1465	0.159302	0.132334	103235	571578	31700000	237734	1.53685	265	4.52629
2017	Inner Mongolia Autonomous Region	Hohhot	40.8484	111.756	0.112293	104247	294929	3.655	36607	15188153	135757	438	180.247	52	608024	246.198	1.1237	0.22755	0.165663	99720	239038	30400000	239330	1.07936	273.09	4.53447
2018	Inner Mongolia Autonomous Region	Hohhot	40.8484	111.756	0.133443	106514	309445	3.73	33397	16032418	27627	483	196.341	240	988350	245.355	1.4756	0.20146	0.122865	93029	129532	29000000	240266	1.40605	264.94	4.53858
2019	Inner Mongolia Autonomous Region	Hohhot	40.8484	111.756	0.121095	102178	344871	4.09	71868	10764944	28173	459	184.337	242	1876353	262.05	1.482	0.219756	0.14974	89138	20026.5	27900000	243175	1.35157	262.36	4.53961
2011	Hubei Province	Xianning	29.8471	114.329	0.259827	86400	120100	18.22	13450	2426017	11271	178.38	60.4064	31.73	109469	48.03	0.12	0.438352	0.18844	26448	11167	6520100	40252	0.433517	216.13	4.22936
2012	Hubei Province	Xianning	29.8471	114.329	0.273423	95400	125400	19.09	18020	2816788	12400	190.82	64.0551	31	142000	82.51	0.17	0.448718	0.188628	30791	137436	7609900	39551	0.503967	214.55	4.22558
2013	Hubei Province	Xianning	29.8471	114.329	0.250424	98700	136100	18.68	20781	3206400	13774	226.18	75.2679	34	129637	119.43	0.33	0.44335	0.179662	28974	160381	8721100	38955	0.577556	214.13	4.07094
2014	Hubei Province	Xianning	29.8471	114.329	0.247923	95520	138605	17.84	24583	3617722	16495	248	83.6425	43	147564	141.06	0.3323	0.443516	0.184678	38770	3822	9642500	40191	0.64155	214.89	4.2695
2015	Hubei Province	Xianning	29.8471	114.329	0.24007	94850	137665	17.34	30200	4010414	28817	248	82.5538	43	123787	171.91	0.3497	0.434757	0.185453	41234	42081	10300000	40191	0.685343	216.76	4.36205
2016	Hubei Province	Xianning	29.8471	114.329	0.229676	89553	139703	16.64	37400	4425352	39656	228	75	55	156109	201.408	0.3563	0.43019	0.195139	44027	45487	11100000	41000	0.737146	219.08	4.38624
2017	Hubei Province	Xianning	29.8471	114.329	0.228318	86995	137721	15.18	38180	4972366	48764	130	42.7632	59	92512	222.801	0.35	0.416045	0.176434	53676	20631	12400000	31299	0.856447	221.56	4.44911
2018	Hubei Province	Xianning	29.8471	114.329	0.144101	43925	161156	13.72	52106	5561773	58918	228	74.7541	67	205251	237.712	0.1148	0.408362	0.182282	53655	2801.5	13600000	30554	0.906467	223.91	4.48958
2019	Hubei Province	Xianning	29.8471	114.329	0.189281	65555	144420	12.54	66219	6230971	66567	248	81.3115	79	157994	241.412	0.5433	0.381925	0.175716	62650	24030.5	16000000	33025	1.06121	230.73	4.45872
2011	Shaanxi Province	Xianyang City	34.3355	108.715	0.238334	169900	225700	18.55	9634	3451008	23823	317.57	60.409	36.8684	304858	54.12	0.41	0.377457	0.139708	27751	40748.5	13600000	104966	2.57826	208.54	4.32412
2012	Shaanxi Province	Xianyang City	34.3355	108.715	0.218657	171400	227400	17.99	12457	4010799	27600	419.93	79.5473	53	254162	90.9	0.4	0.387074	0.150198	31982	507	15700000	117687	2.98045	208.3	4.35147
2013	Shaanxi Province	Xianyang City	34.3355	108.715	0.310294	283400	257400	16.96	14474	4596800	26425	429.6	80.5701	57	283401	125.51	0.44	0.401282	0.142844	34904	49146.5	18600000	120755	3.52346	208.26	4.37143
2014	Shaanxi Province	Xianyang City	34.3355	108.715	0.302769	286037	257053	15.49	12936	5252183	30346	446	84.6782	64	296020	135.76	0.412	0.393494	0.131067	41971	8814	20800000	121895	3.93436	210.3	4.41719
2015	Shaanxi Province	Xianyang City	34.3355	108.715	0.286945	278915	267183	15.25	11712	6015875	33736	453	85.8621	67	278066	166.95	0.4305	0.39388	0.139241	43426	87379.5	21600000	128747	4.08316	211.96	4.45616
2016	Shaanxi Province	Xianyang City	34.3355	108.715	0.278909	285074	271169	14.44	20167	6885480	41199	495	93.3962	89	298339	194.458	0.4803	0.363304	0.141748	48016	12967.5	23900000	131283	4.52835	213.19	4.48893
2017	Shaanxi Province	Xianyang City	34.3355	108.715	0.226972	237719	239188	13.215	29145	6130418	44013	477	101.923	105	290414	215.583	0.409	0.34197	0.151166	123996	49907	23800000	127287	15.7021	226.76	4.46083
2018	Shaanxi Province	Xianyang City	34.3355	108.715	0.199038	219349	239496	11.99	29145	6741861	45810	502	109.13	123	307024	227.554	0.3663	0.371028	0.145826	54368	5954	23800000	127304	16.2771	219.09	4.50264
2019	Shaanxi Province	Xianyang City	34.3355	108.715	0.172836	190611	236376	13.86	16095	9004000	50800	485	105.895	129.647	304300	238.364	0.4001	0.384419	0.183946	50338	773.5	22000000	127296	15.0342	226.25	4.50816
2011	Heilongjiang Province	Harbin	45.8088	126.542	0.21943	450100	790600	10.54	115052	20704129	72363	851	85.674	552.286	953702	64.23	2.43	0.282213	0.131332	42736	51636	42400000	481511	0.598672	240.09	4.50731
2012	Heilongjiang Province	Harbin	45.8088	126.542	0.198771	498700	807800	11.14	127906	23946001	93905	995.4	100.191	161	958226	102.49	2.63	0.247889	0.141438	45810	1241.5	45500000	482211	0.642142	241.7	4.52588
2013	Heilongjiang Province	Harbin	45.8088	126.542	0.212809	507800	816300	11.7	119158	27282938	98272	1124.35	112.977	156	1127068	139.79	10.25	0.23757	0.141474	50423	1470573	50200000	492382	0.708023	241.84	4.54002
2014	Heilongjiang Province	Harbin	45.8088	126.542	0.20407	481086	831863	11.73	100276	30708871	124538	1251	126.709	163	961068	157.78	3.7214	0.232094	0.13859	53872	1.76881e+06	53400000	506425	0.753609	243.13	4.54899
2015	Heilongjiang Province	Harbin	45.8088	126.542	0.18534	443980	843565	11.69	90855	33945383	120029	1289	134.079	163	896363	193.37	3.701	0.13618	0.143421	59027	1946269	57500000	663749	0.563955	244.23	4.56421
2016	Heilongjiang Province	Harbin	45.8088	126.542	0.176778	414270	854254	11.33	76353	37441758	137022	1222	127.027	198	937465	212.956	3.7443	0.129769	0.143617	63445	21274.5	61000000	636240	0.598314	246.26	4.57208
2017	Heilongjiang Province	Harbin	45.8088	126.542	0.175783	390389	857107	9.835	87425	40447521	149776	1223	128.063	223	901626	236.815	4.5968	0.173593	0.203377	85567	2237417	62000000	508884	0.462352	258.41	4.57159
2018	Heilongjiang Province	Harbin	45.8088	126.542	0.162769	351534	834198	8.34	119777	41251082	147825	1204	126.471	257	880273	242.593	4.4965	0.134545	0.152713	66094	237504	63000000	504194	0.617815	256.51	4.57545
2019	Heilongjiang Province	Harbin	45.8088	126.542	0.122037	258489	781351	10.85	156306		587400	1285	135.121	243	792206	252.355	5.3268	0.164088	0.209781	55175	166907	52500000	581859	0.514961	256.85	4.57327
2011	Hebei Province	Tangshan City	39.6366	118.186	0.297709	456000	388600	8.94	61956	13347990	33202	844.01	114.504	110.345	551272	61.74	0.58	0.56186	0.0811548	71565	117800	54400000	105870	18.6385	222.04	4.40671
2012	Hebei Province	Tangshan City	39.6366	118.186	0.327406	514900	414800	9.02	105895	15350161	60608	847.81	114.291	123	597244	96.38	0.82	0.553398	0.083648	76643	80106	58600000	125531	4.75782	222.7	4.41336
2013	Hebei Province	Tangshan City	39.6366	118.186	0.268563	498100	443000	9.03	90477	17246086	71095	805.41	109.031	137	631975	133.93	0.78	0.548082	0.0812223	82831	878657	61200000	111758	0.445438	223.24	4.47405
2014	Hebei Province	Tangshan City	39.6366	118.186	0.270035	468636	446605	8.97	81583	19571127	95369	734	97.4509	138	592559	146.3	0.7187	0.536329	0.0842781	80450	95465.5	62300000	110646	1.60694	224.28	4.46061
2015	Hebei Province	Tangshan City	39.6366	118.186	0.258939	429909	444796	9.32	64203	21478806	96897	891	118.019	139	529455	170.82	0.7426	0.429517	0.0970435	78398	808444	61000000	111421	1.33429	226.23	4.51638
2016	Hebei Province	Tangshan City	39.6366	118.186	0.246722	405437	457559	9.43	85842	23711061	120400	955	125.658	168	546578	193.308	0.7637	0.427803	0.10111	81239	96401.5	63500000	115879	1.38935	226.07	4.53416
2017	Hebei Province	Tangshan City	39.6366	118.186	0.246559	324203	420651	8.26	71110	26171695	153937	954	126.358	193	551276	219.286	0.545	0.437681	0.101473	89233	108348	66500000	123287	1.38644	229.36	4.5491
2018	Hebei Province	Tangshan City	39.6366	118.186	0.253792	344368	426892	7.09	89057	27435816	195342	1002	132.19	220	532489	228.874	0.6806	0.426716	0.107734	87855	11492	69500000	133291	1.66347	230.93	4.55062
2019	Hebei Province	Tangshan City	39.6366	118.186	0.226436	318112	447511	7.71	98211	20946629	219700	373	49.3386	106	523089	240.436	0.6932	0.470435	0.115749	86667	119509	68900000	146262	1.64793	232.14	4.5602
2011	Henan Province	Shangqiu City	34.4202	115.662	0.0916885	136800	280400	24.23	15847	4713585	61561	492.76	53.1679	37.9967	243279	35.38	0.37	0.429259	0.175055	17779	10946	13100000	77148	0.770991	203.93	4.23882
2012	Henan Province	Shangqiu City	34.4202	115.662	0.104585	159800	294300	23.13	18658	5460836	62875	514.52	55.0819	47	282710	71.95	0.43	0.424641	0.204908	19029	159874	14000000	76802	0.823379	206.99	4.10206
2013	Henan Province	Shangqiu City	34.4202	115.662	0.185225	252300	299400	22.31	20104	6234175	59755	571.23	60.6015	61	329148	110.23	0.54	0.419882	0.204675	16312	179718	15400000	75419	0.906435	208.57	4.31838
2014	Henan Province	Shangqiu City	34.4202	115.662	0.235787	305883	315120	22.08	22843	7080785	71580	616	64.8626	71	345163	121.59	0.5241	0.38821	0.207406	23359	25330.5	17000000	77593	1.00038	212.54	4.33399
2015	Henan Province	Shangqiu City	34.4202	115.662	0.276044	346185	355231	20.8	19306	8131750	73175	629	65.4465	99	358736	154	0.6282	0.382251	0.210634	24940	216749	18100000	84205	1.06786	216.61	4.43874
2016	Henan Province	Shangqiu City	34.4202	115.662	0.264637	363876	406429	19.42	19428	9185338	84928	628	64.2784	121	390729	183.613	0.9335	0.381408	0.212368	27332	235618	19900000	91113	1.17216	219.77	4.44788
2017	Henan Province	Shangqiu City	34.4202	115.662	0.267176	385839	436287	17.7	54374	10323007	97866	670	67.8825	142	402995	209.729	0.9962	0.361388	0.195681	26550	236554	21900000	97740	1.31691	228.01	4.49163
2018	Henan Province	Shangqiu City	34.4202	115.662	0.229135	302405	387872	15.98	70024	11214929	110607	674	67.4675	164	416156	221.471	0.8586	0.377416	0.210365	32673	250081	23900000	104459	1.32946	226.7	4.49784
2019	Henan Province	Shangqiu City	34.4202	115.662	0.232323	280167	401432	14.73	92806	14807393	120138	729	72.5373	190	416254	238.975	0.7489	0.326328	0.184658	39719	27417	29100000	113208	1.61992	229.54	4.50805
2011	Shaanxi Province	Shangluo City	33.8786	109.924	0.0799712	36600	99500	19.46	5225	921838	10047	103.4	41.7104	10.5211	108859	35.96	0.19	0.235729	0.294257	15510	12129	3628750	13089	0.135807	216.17	3.85392
2012	Shaanxi Province	Shangluo City	33.8786	109.924	0.0817568	37100	107800	18.76	6420	1072819	11000	123.92	49.8071	16	84000	62.7	0.2	0.250148	0.31662	18097	949	4233100	14763	0.158424	216.38	3.87566
2013	Shaanxi Province	Shangluo City	33.8786	109.924	0.110053	78400	108300	17.33	7222	1218190	12800	183.22	73.1125	20	84200	93.67	0.21	0.296919	0.286442	20354	30173	5108800	16469	0.191198	215.02	4.1575
2014	Shaanxi Province	Shangluo City	33.8786	109.924	0.122096	97000	120300	15.76	7450	1369246	13000	153	60.7867	22	98000	117.43	0.21	0.306091	0.0283268	24538	312	5762670	17165	0.215669	216.48	3.97653
2015	Shaanxi Province	Shangluo City	33.8786	109.924	0.127968	82068	113243	14.76	8333	1546601	17000	166	66.1328	23	95300	145.11	0.2058	0.289468	0.291929	26415	97.5	6218310	18761	0.232721	218.47	4.21301
2016	Shaanxi Province	Shangluo City	33.8786	109.924	0.125889	82010	114239	13.82	7982	1749280	19297	183	72.332	26	98503	162.679	0.2123	0.354284	0.275962	29574	5066.75	6992980	18117	0.261713	219.19	4.2656
2017	Shaanxi Province	Shangluo City	33.8786	109.924	0.118647	87953	115392	12.645	7257	1937338	23085	138	54.5455	27	123027	195.181	0.2052	0.332655	0.263471	27384	10036	7620325	17900	0.299689	237.42	4.30655
2018	Shaanxi Province	Shangluo City	33.8786	109.924	0.113297	86771	116197	11.47	10120	2149544	29600	176	70.1195	34	778200	205.286	0.2218	0.345285	0.294562	34674	175.5	8247670	16312	0.30867	223.51	4.37458
2019	Shaanxi Province	Shangluo City	33.8786	109.924	0.117371	77875	114898	12.35	8491	2146209	36900	181	72.4	39.5907	1249300	227.757	0.1913	0.366452	0.356716	35181	3646.5	8370000	17600	0.313248	230.33	4.13209
2011	Zhejiang Province	Jiaxing City	30.751	120.764	0.64377	537900	251500	5.33	94763	9485671	34231	514.23	149.878	91.986	740943	86.51	0.48	0.513121	0.0898793	59256	112229	26800000	56821	2.76559	231.89	4.53457
2012	Zhejiang Province	Jiaxing City	30.751	120.764	0.618056	530900	260200	5.24	104554	10837443	36283	544.82	158.148	112	789241	128.16	0.52	0.497528	0.0901908	63704	1.15803e+06	28900000	60753	2.98613	234.06	4.53003
2013	Zhejiang Province	Jiaxing City	30.751	120.764	0.611654	530500	266300	4.94	120567	11969340	40746	560.65	162.084	132	832749	165.88	0.53	0.509991	0.0963773	90973	147394	31500000	63731	3.25172	235.26	4.55547
2014	Zhejiang Province	Jiaxing City	30.751	120.764	0.602794	524140	275978	4.32	140870	13470432	44190	615	176.673	142	810134	175.41	0.5264	0.509085	0.0998933	73458	1.62225e+06	33500000	65722	3.46343	237.26	4.56391
2015	Zhejiang Province	Jiaxing City	30.751	120.764	0.572112	530538	278039	3.95	163574	14945749	44866	602	172.256	148	779187	205.98	0.493	0.497159	0.120567	76850	1.74478e+06	35200000	52713	3.6341	239.49	4.57515
2016	Zhejiang Province	Jiaxing City	30.751	120.764	0.567148	521634	283334	3.55	179357	16384941	49932	608	172.727	164	879175	220.648	0.5399	0.489706	0.114495	83968	175006	38600000	65441	3.91298	240.87	4.58255
2017	Zhejiang Province	Jiaxing City	30.751	120.764	0.557056	502898	288059	2.955	202514	18066242	56981	632	177.528	175	845536	252.923	0.5515	0.479312	0.109928	89889	1946438	43700000	69153	4.55953	249.24	4.5847
2018	Zhejiang Province	Jiaxing City	30.751	120.764	0.551202	459104	292622	2.36	238688	19385940	64199	720	200	192	559827	272.74	0.632	0.501044	0.120868	103858	204087	48700000	70711	4.93615	241.41	4.58852
2019	Zhejiang Province	Jiaxing City	30.751	120.764	0.549438	429349	310066	2.25	330388	21025403	78072	705	193.681	187	578686	287.34	0.7997	0.481704	0.142809	112751	268151	53700000	72365	5.44073	241.66	4.58774
2011	Gansu Province	Jiayuguan City	39.778	98.2962	0.73822	43500	13800	1.32	1196	300100	1910	36.08	185.026	5.44	22790	35.54	0.04	0.793937	0.0712586	101306	12129	2355352	2929	0.0802505	215.43	3.17652
2012	Gansu Province	Jiayuguan City	39.778	98.2962	0.634848	50500	14900	1.39	1329	334600	2870	38.19	192.879	6	30467	93.52	0.04	0.792618	0.072914	115123	949	2691460	3247	0.0917022	215.4	3.64837
2013	Gansu Province	Jiayuguan City	39.778	98.2962	0.0598485	47300	18300	1.63	1493	377561	3076	42.94	214.7	7	33770	171.13	0.09	0.722004	0.099647	113109	30173	2262175	3210	0.0770758	222.21	3.63529
2014	Gansu Province	Jiayuguan City	39.778	98.2962	0.519373	43900	25892	1.63	1930	425300	4564	44	182.573	7	55000	194.87	0.0987	0.632514	0.00907469	101955	312	2430618	2867	0.0828149	226.94	3.77651
2015	Gansu Province	Jiayuguan City	39.778	98.2962	0.495376	43590	21110	2.2	1824	549472	5313	43	212.346	8	35259	167.42	0.0403	0.520774	0.132072	78336	97.5	1900441	2828	0.064751	238.48	3.80341
2016	Gansu Province	Jiayuguan City	39.778	98.2962	0.455266	41160	28053	2.89	771	600024	4095	44	209.524	8	35248	194.842	0.0424	0.326839	0.158244	62641	5066.75	1534089	2919	0.0522688	254.9	3.94637
2017	Gansu Province	Jiayuguan City	39.778	98.2962	0.469272	46363	26318	2.11	973	643826	6256	49	233.333	12	34283	241.607	0.04	0.470715	0.132116	84677	10036	2265145	3042	0.0715067	245.555	3.96311
2018	Gansu Province	Jiayuguan City	39.778	98.2962	0.564669	40315	21349	1.33	1231	677724	7906	52	247.619	13	31489	250.788	0.0427	0.573693	0.108652	119418	175.5	2996200	2774	0.102085	236.21	3.97778
2019	Gansu Province	Jiayuguan City	39.778	98.2962	0.527772	35853	22755	1.65	2323	760200	8253	48	228.571	18	31700	262.686	0.0469	0.604824	0.112588	112219	3646.5	2830000	2676	0.0964225	234.2	3.991
2011	Jilin Province	Siping City	43.172	124.356	0.261494	70700	127200	26.15	4947	3376566	15987	220.86	64.7493	27.4093	143440	36.44	0.33	0.427596	0.142005	28874	1150.5	9845977	34193	0.915905	202.55	4.19277
2012	Jilin Province	Siping City	43.172	124.356	0.249756	67600	127400	25.28	5498	3947946	22290	249.9	74.3087	33	156913	78.57	0.32	0.434645	0.152882	33150	5518.5	11200000	35106	1.04447	203.69	4.20473
2013	Jilin Province	Siping City	43.172	124.356	0.157339	62900	146200	24.27	7121	4499770	24579	268	81.6078	33	168375	118.34	0.56	0.429183	0.156851	36901	1735.5	12100000	35920	1.05834	204.97	4.18257
2014	Jilin Province	Siping City	43.172	124.356	0.153811	58800	150600	24.12	9359	5038242	23575	287	87.4733	38	156150	139.53	0.53	0.434697	0.158135	36900	2255.5	12100000	37323	1.1155	205.53	4.04101
2015	Jilin Province	Siping City	43.172	124.356	0.16015	58688	131392	25.73	5799	5514838	35793	283	86.7008	36	159827	155.93	0.5199	0.405595	0.179288	37714	169	12300000	38353	1.14614	205.2	4.25367
2016	Jilin Province	Siping City	43.172	124.356	0.143118	50203	134379	25.28	4000	6058340	43984	286	88.2716	43	173000	176.963	0.5038	0.362145	0.218856	36732	185354	11900000	39028	1.57494	210.2	4.08831
2017	Jilin Province	Siping City	43.172	124.356	0.126612	40070	136385	23.47	6956	6492535	48690	338	105.625	52	161675	201.052	0.415	0.282192	0.323257	27816	624	10700000	38242	0.569588	242.15	4.2553
2018	Jilin Province	Siping City	43.172	124.356	0.104028	28153	131618	21.66	5216	5853651	56295	321	100.627	59	164178	207.399	0.3082	0.15254	0.394186	29556	9210.5	9443242	38092	0.446539	228.79	4.27606
2019	Jilin Province	Siping City	43.172	124.356	0.0965238	26684	148342	2934	3486	6038030	68680	371	116.667	63	150572	215.13	0.3374	0.142889	0.408313	24979	17797	7960000	40208	0.725615	3125.23	4.3245
2011	Ningxia Hui Autonomous Region	Guyuan City	36.0216	106.249	0.0210896	5400	48400	25.17	4045	377374	3588	77.5	49.9034	3.71	11043	17.02	0.07	0.155669	0.808297	10785	5499	1337454	5964	0.029794	222.62	3.30281
2012	Ningxia Hui Autonomous Region	Guyuan City	36.0216	106.249	0.0233333	7300	48400	24.06	4698	432549	3588	77.51	50.2659	3.82	11043	59.09	0.26	0.145278	0.858249	12619	481	1584544	6062	0.0121449	225.22	3.42373
2013	Ningxia Hui Autonomous Region	Guyuan City	36.0216	106.249	0.0311475	6500	51600	24.44	6832	495251	4321	104.93	68.048	5	13588	92.59	0.29	0.146433	0.816891	11880	208	1829501	6177	0.0407552	224.86	3.39581
2014	Ningxia Hui Autonomous Region	Guyuan City	36.0216	106.249	0.0332139	8218	54854	21.8	6003	557297	4375	115	75.0163	5	15588	117.54	0.0862	0.148586	0.822893	16268	19.5	2010289	6820	0.0447826	228.91	3.77012
2015	Ningxia Hui Autonomous Region	Guyuan City	36.0216	106.249	0.0278288	7892	56866	20.84	4815	599720	4888	96	64.0983	22	20220	146.23	0.081	0.132326	0.84556	17796	84.5	2170391	6294	0.0483491	231.12	3.91337
2016	Ningxia Hui Autonomous Region	Guyuan City	36.0216	106.249	0.0349968	8097	58371	20.47	5379	649799	6400	103	68.6667	11	23015	159.488	0.0799	0.126019	0.915507	19720	5122	2398058	6545	0.0534208	233.57	4.00335
2017	Ningxia Hui Autonomous Region	Guyuan City	36.0216	106.249	0.0281672	9198	58727	19.77	6822	710953	9994	107	70.8609	19	27031	189.337	0.0884	0.1376	0.836718	27929	10159.5	2715001	7037	0.0601693	247.03	4.17595
2018	Ningxia Hui Autonomous Region	Guyuan City	36.0216	106.249	0.024344	10408	58709	19.07	10375	737312	11617	123	81.457	27	27899	193.378	0.087	0.146357	0.793515	24544	23133.5	3031944	7868	0.0675416	233.97	4.23577
2019	Ningxia Hui Autonomous Region	Guyuan City	36.0216	106.249	0.0253968	11036	61192	17.58	10726	757545	12201	117	79.5918	31	89222	213.959	0.0765	0.114338	0.730048	25886	3139.5	3230000	7868	0.117926	245.12	4.05874
2011	Shanxi Province	Datong City	40.0825	113.306	0.11242	221100	201000	5.51	10589	3565754	22380	297.7	93.3521	31.0095	203876	57.7	0.41	0.437105	0.200585	25341	10627.5	8435722	34707	0.405564	238.25	4.05025
2012	Shanxi Province	Datong City	40.0825	113.306	0.118834	228600	215700	5.34	10385	4136539	25500	325.45	101.894	42	220494	101.21	0.47	0.41655	0.200299	27815	13747.5	9313878	37084	0.447783	238.62	4.23257
2013	Shanxi Province	Datong City	40.0825	113.306	0.120215	236300	226800	5.66	11571	4712235	28651	337.59	100.027	50	234349	135.79	0.44	0.390705	0.241937	28707	106958	9674311	30001	0.068481	241.59	4.24407
2014	Shanxi Province	Datong City	40.0825	113.306	0.104661	216654	201813	5.7	12915	5414288	28986	342	100.825	50	222202	143.26	0.4236	0.373495	0.221406	29607	118034	10000000	29962	0.481599	244.13	4.29679
2015	Shanxi Province	Datong City	40.0825	113.306	0.105497	210626	195598	5.38	7813	5676817	31020	309	97.7168	53	209995	170.26	0.4123	0.349754	0.276069	30989	1241.5	10500000	28752	0.506428	247.47	4.36083
2016	Shanxi Province	Datong City	40.0825	113.306	0.102837	205789	195229	5.84	9014	6090130	33168	298	93.7107	53	216935	185.975	0.3083	0.299046	0.278699	30046	1371.5	10300000	28142	0.493171	251.83	4.38911
2017	Shanxi Province	Datong City	40.0825	113.306	0.0941474	201460	194755	5.46	22012	6545060	36279	304	95.5975	67	215977	214.572	0.2645	0.323909	0.29535	49181	11134.5	11500000	27337	0.529856	258.55	4.41184
2018	Shanxi Province	Datong City	40.0825	113.306	0.103684	205759	187678	5.08	21855	7000265	37000	417	131.132	78	1261263	226.564	0.2814	0.307557	0.26258	36877	118261	12700000	27512	0.611519	253.32	4.46293
2019	Shanxi Province	Datong City	40.0825	113.306	0.0981193	167096	215035	5.38	22603	7549882	34320	341	107.233	80	633353	236.477	0.3744	0.31671	0.275483	38122	474.5	13200000	28495	0.371445	251.98	4.47416
2011	Heilongjiang Province	Daqing City	46.5936	125.109	0.158559	296800	255000	3.59	13910	6944369	32375	347.31	123.335	39.6279	302433	61.53	0.71	0.80078	0.0466363	133301	27436.5	37400000	64184	0.73263	210.77	4.08686
2012	Heilongjiang Province	Daqing City	46.5936	125.109	0.14732	287500	250900	3.85	19822	8030992	36282	350.34	124.411	43	306904	98.25	0.73	0.789139	0.0452332	142067	3490.5	40000000	65281	0.783448	211.42	4.2926
2013	Heilongjiang Province	Daqing City	46.5936	125.109	0.132015	277200	251200	4.2	25545	9093853	38666	405.78	143.588	48	317877	144.96	0.71	0.775679	0.0442504	147756	4108	41800000	70010	0.818778	212.24	4.27044
2014	Heilongjiang Province	Daqing City	46.5936	125.109	0.131764	273998	253191	4.7	8309	10109134	39092	403	146.014	53	315517	155.1	0.7383	0.750238	0.0438815	146518	442	40800000	62407	0.798415	215.04	4.34936
2015	Heilongjiang Province	Daqing City	46.5936	125.109	0.122261	262900	253900	6.53	5049	10376135	40868	366	132.859	54	310947	185.77	0.72	0.647403	0.0659091	110113	477464	29800000	64552	0.58419	222.06	4.34014
2016	Heilongjiang Province	Daqing City	46.5936	125.109	0.118846	258664	255103	7.17	12134	10926070	45209	379	137.319	61	300714	209.541	0.6461	0.577202	0.10097	94690	404003	26100000	60889	0.511064	229.59	4.35763
2017	Heilongjiang Province	Daqing City	46.5936	125.109	0.120247	252065	252987	7.15	4971	11597420	47771	398	145.788	52	226957	228.529	0.6699	0.561798	0.109921	167420	330542	27100000	46404	0.524868	233.11	4.43556
2018	Heilongjiang Province	Daqing City	46.5936	125.109	0.116142	238800	243139	7.13	7125	12477902	51228	434	158.974	75	287039	233.485	0.6565	0.555056	0.107341	102639	257082	28000000	62551	0.548494	231.79	4.42756
2019	Heilongjiang Province	Daqing City	46.5936	125.109	0.112592	228986	239483	8.56	33781	7344007	78000	376	138.235	68	211475	243.886	0.7307	0.539447	0.123018	94289	46962.5	25700000	61752	0.503036	230.26	4.44765
2011	Liaoning Province	Dalian	38.919	121.622	0.433515	563500	524600	6.43	331652	19247940	92493	776.51	131.947	133.1	907914	78.96	2.98	0.45784	0.11949	91295	72332	61500000	255171	2.39604	235.04	4.54441
2012	Liaoning Province	Dalian	38.919	121.622	0.413004	576400	531600	6.45	392872	22240483	116014	840.31	142.353	142	959980	115.69	3.31	0.458015	0.127228	102922	802964	70000000	263692	2.72802	239.22	4.53148
2013	Liaoning Province	Dalian	38.919	121.622	0.416895	734200	574200	6.24	462566	25265048	134001	908.71	153.628	130	987046	155.49	5.67	0.40788	0.141624	129455	8.8399e+06	76500000	276275	2.98044	236.65	4.54828
2014	Liaoning Province	Dalian	38.919	121.622	0.402589	630646	576989	5.77	430258	28284239	163000	849	142.857	132	894465	171.06	6.0006	0.398716	0.129246	109939	93944.5	76600000	286224	2.9823	240.16	4.55153
2015	Liaoning Province	Dalian	38.919	121.622	0.379274	550429	582270	5.86	182829	30874997	197200	726	122.313	131	817487	199.88	6.2504	0.370219	0.1178	110682	17758	77300000	290025	3.01193	244.97	4.56311
2016	Liaoning Province	Dalian	38.919	121.622	0.370504	495948	575682	6.8	205481	34101246	234678	833	139.765	150	895271	221.998	6.3764	0.341785	0.154086	97470	208	68100000	290217	2.20023	244.58	4.57426
2017	Liaoning Province	Dalian	38.919	121.622	0.325119	393935	573254	6.285	121861	37225011	292494	888	149.244	167	866327	244.827	6.8219	0.376871	0.170601	113675	211166	72400000	284856	1.02818	255.72	4.57585
2018	Liaoning Province	Dalian	38.919	121.622	0.309563	367562	610771	5.77	356622	38800542	355286	894	150.252	181	843574	253.971	6.9292	0.269832	0.130598	109550	1740999	76700000	279945	1.46233	246.19	4.57664
2019	Liaoning Province	Dalian	38.919	121.622	0.309314	366427	627315	6.55	274946		393968	889	148.414	200	815600	266.124	7.6748	0.34086	0.145142	99996	420010	70000000	290589	1.26413	246.91	4.57723
2011	Gansu Province	Tianshui City	34.5874	105.731	0.196923	63100	126800	18.75	8940	1500884	11041	193.23	52.2808	10.6998	105639	32.79	0.27	0.284994	0.37152	10931	3198	3575508	34861	0.0606635	222.74	3.951
2012	Gansu Province	Tianshui City	34.5874	105.731	0.17109	64700	141300	18.98	8346	1742527	11668	204.75	54.4983	14	124100	69.85	0.29	0.280376	0.385455	12593	27436.5	4128747	34588	0.0704805	222.66	3.92916
2013	Gansu Province	Tianshui City	34.5874	105.731	0.157826	71300	153600	18.63	12148	2000421	18507	230.54	60.9894	16	143566	104.37	0.29	0.266873	0.382746	12019	3490.5	4543365	41460	0.0775583	225.66	3.96056
2014	Gansu Province	Tianshui City	34.5874	105.731	0.165951	71160	152264	17.3	11075	2242882	17392	296	81.2071	36	150226	128.71	0.2893	0.252686	0.342984	15852	4108	5228228	38047	0.0892494	229.85	4.21641
2015	Gansu Province	Tianshui City	34.5874	105.731	0.159539	69406	153832	17.6	10415	2624183	24174	262	71.3566	53	156321	147.95	0.2948	0.228397	0.40436	16743	442	5537728	37894	0.0945327	231.29	4.07681
2016	Gansu Province	Tianshui City	34.5874	105.731	0.1558	71302	156164	17	10766	2886602	30900	284	76.5499	78	173766	169.024	0.2661	0.214813	0.425961	17800	477464	5905136	43608	0.100805	233.83	4.25694
2017	Gansu Province	Tianshui City	34.5874	105.731	0.14617	70612	157790	15.485	12025	3131097	36280	301	81.1321	96	168109	193.544	0.2143	0.199737	0.453644	30165	404003	6212839	37813	0.104978	247.26	4.275
2018	Gansu Province	Tianshui City	34.5874	105.731	0.148674	69975	145080	13.97	11027	2698140	41915	345	92.7419	80	160434	198.681	0.283	0.198496	0.446807	19479	330542	6520542	38820	0.11131	241.41	4.34588
2019	Gansu Province	Tianshui City	34.5874	105.731	0.174717	78307	160622	18.15	11632	2701144	50000	483	129.839	93	159040	227.349	0.2587	0.179528	0.491961	18819	257082	6330000	40509	0.108057	238.31	4.3316
2011	Tianjin	Tianjin	39.1439	117.211	0.419997	1578400	1098000	1.41	601721	33950600	216797	1234.66	123.912	190.19	1591000	73.7	2.08	0.285774	0.158865	85213	46962.5	113000000	449702	1.52822	244.75	4.58068
2012	Tianjin	Tianjin	39.1439	117.211	0.415946	1626400	1258800	1.33	764529	39214286	268683	1303.34	131.226	214	1598740	114.74	3.27	0.277282	0.166219	93173	985614	129000000	473114	1.74265	245.66	4.58274
2013	Tianjin	Tianjin	39.1439	117.211	0.40453	1654700	1364400	1.31	928087	44704286	306302	1323.15	131.788	188	1653735	151.01	3.57	0.265458	0.177396	143129	10938831	144000000	489919	1.20585	246.74	4.5849
2014	Tianjin	Tianjin	39.1439	117.211	0.396686	1658300	1336300	1.28	1089967	47386543	360800	1352	132.979	1014	134868	165.33	3.85	0.252588	0.183424	105231	12263394	157000000	505795	2.12555	248.06	4.59271
2015	Tianjin	Tianjin	39.1439	117.211	0.375792	1513385	1429113	1.26	1208200	52572834	600467	1406	136.917	1205	2617627	193.66	4.3541	0.230684	0.195448	107960	13737386	165000000	512854	1.38778	250.87	4.59659
2016	Tianjin	Tianjin	39.1439	117.211	0.347555	1363470	1488502	1.23	1251740	56358078	827049	1500	143.678	284	3980178	213.3	4.8475	0.210957	0.206841	115053	2.48666e+06	179000000	513842	1.50083	255.21	4.59901
2017	Tianjin	Tianjin	39.1439	117.211	0.290341	1170374	1518180	1.075	1159606	57296691	1061300	1580	150.476	339	3006800	237.152	5.3464	0.212542	0.176875	119238	109096	183000000	514669	1.55653	257.24	4.59959
2018	Tianjin	Tianjin	39.1439	117.211	0.26523	1011718	1583149	0.92	1057097	55330440	1047098	1680	155.268	491	1534626	251.074	6.4241	0.227378	0.16505	120711	315341	188000000	523349	1.59946	257.7	4.60036
2019	Tianjin	Tianjin	39.1439	117.211	0.249963	1024000	1667025	1.31	1099548	42182097	1159100	1705	153.881	524	1419332	266.187	6.5728	0.310004	0.248774	90371	3.07555e+06	141000000	48332	1.17857	262.15	4.60113
2011	Shanxi Province	Taiyuan	37.877	112.556	0.272554	421500	413200	1.63	77561	9732937	50014	660.88	181.063	111.412	550705	70.57	1.45	0.340033	0.115048	49292	441441	20800000	341915	1.41025	251.11	4.50126
2012	Shanxi Province	Taiyuan	37.877	112.556	0.23913	579800	452200	1.56	95583	11295107	54267	718	196.282	123	591749	116.45	1.58	0.339305	0.120031	54440	508508	23100000	358202	1.56707	252.08	4.51217
2013	Shanxi Province	Taiyuan	37.877	112.556	0.215202	518500	446400	1.6	112969	12814594	58755	726.22	197.611	133	634427	153.9	2.21	0.320063	0.132253	65746	613769	24100000	378728	0.345832	253.2	4.52255
2014	Shanxi Province	Taiyuan	37.877	112.556	0.188243	513016	563266	1.54	141469	14501658	60088	743	200.974	151	594645	170.02	1.8717	0.277671	0.127492	59023	114874	25300000	400915	1.68739	256.95	4.53034
2015	Shanxi Province	Taiyuan	37.877	112.556	0.185045	485661	562985	1.37	128030	15407962	65356	741	201.693	129	569164	201.1	2.0244	0.253025	0.153542	63483	55568.5	27400000	421429	1.82356	259.99	4.54838
2016	Shanxi Province	Taiyuan	37.877	112.556	0.199289	478188	560621	1.31	83197	16662400	70624	691	186.757	135	567829	229.216	1.8422	0.238168	0.143479	68234	300391	29600000	432234	1.9704	261.26	4.5594
2017	Shanxi Province	Taiyuan	37.877	112.556	0.208666	490183	552114	1.185	185297	17678210	75068	743	201.355	141	549329	249.212	1.8687	0.282176	0.145727	88340	11134.5	34200000	440173	2.19156	262.37	4.56411
2018	Shanxi Province	Taiyuan	37.877	112.556	0.18707	456825	581955	1.06	250447	18119042	243300	737	195.491	197	536883	257.79	2.0434	0.262146	0.139648	88272	37147.5	38800000	444121	2.58965	260.86	4.57407
2019	Shanxi Province	Taiyuan	37.877	112.556	0.173539	451674	562650	1.05	232044	19528098	314200	835	217.448	222	519953	272.158	1.8454	0.265674	0.15154	90698	63160.5	40300000	503326	2.686	260.15	4.57683
2011	Shandong Province	Weihai City	37.5164	122.128	0.589535	409100	155100	8.11	56267	8326919	27626	266.9	105.162	54.2	197000	64.65	0.19	0.484483	0.0950238	75316	47307	21100000	59495	2.7168	229.81	4.40072
2012	Shandong Province	Weihai City	37.5164	122.128	0.601585	405200	161700	7.7	69604	9538661	25202	363.5	143.336	59	308900	105.08	0.19	0.480268	0.104525	92148	5284.5	23400000	60588	3.00883	231.16	4.40178
2013	Shandong Province	Weihai City	37.5164	122.128	0.567321	368700	190700	7.98	86661	10821811	30203	298.71	117.695	76	249900	145.96	0.29	0.451561	0.103538	100381	59917	25500000	61266	3.28145	232.55	4.42285
2014	Shandong Province	Weihai City	37.5164	122.128	0.56073	363925	199066	7.44	96746	11818695	23753	317	124.411	72	359900	160.97	0.2885	0.437717	0.10056	99392	7293	27900000	64338	1.07074	236.59	4.47951
2015	Shandong Province	Weihai City	37.5164	122.128	0.567186	372298	203215	7.23	122039	13116598	70657	361	141.708	73	229687	188.93	0.3413	0.42701	0.112734	106922	72917	30000000	70678	1.15179	238.13	4.502
2016	Shandong Province	Weihai City	37.5164	122.128	0.579275	385595	200525	7.14	127987	14567293	87867	343	133.984	91	243460	207.563	0.3674	0.425076	0.105411	114220	787442	32100000	85467	1.23214	240.16	4.53684
2017	Shandong Province	Weihai City	37.5164	122.128	0.574422	373414	200969	7.43	150309	16079378	109764	356	139.062	95	239516	239.123	0.3535	0.402456	0.102354	114746	835783	34300000	78109	1.34749	241.05	4.53797
2018	Shandong Province	Weihai City	37.5164	122.128	0.545405	317121	195415	7.72	127487	14656526	123981	367	142.802	102	243148	250.874	0.3694	0.389125	0.0999146	128774	55653	36400000	88791	1.39681	240.59	4.54543
2019	Shandong Province	Weihai City	37.5164	122.128	0.507765	280670	195778	9.74	127260	11631826	157500	374	145.525	111	231307	268.191	0.4161	0.34669	0.115778	104615	794606	29600000	99040	1.13694	240.13	4.55456
2011	Hunan Province	Loudi	27.7032	112.002	0.254261	146600	140000	15.55	8644	2580689	12012	178.69	41.0028	19.6732	163121	40.5	0.25	0.498641	0.155048	22362	109187	8472625	26186	1.98888	213.83	4.23868
2012	Hunan Province	Loudi	27.7032	112.002	0.217241	144300	144000	14.95	8287	2977484	12706	243.77	55.6807	38	199462	82.13	0.28	0.499735	0.164767	26367	1287	10000000	24460	2.34264	215.04	4.21952
2013	Hunan Province	Loudi	27.7032	112.002	0.205921	151500	151200	14.54	14286	3390796	18524	259.27	59.1131	40	229180	116.46	0.38	0.487885	0.169171	25471	1826.5	11200000	28191	2.60646	216.85	4.27406
2014	Hunan Province	Loudi	27.7032	112.002	0.206572	149294	152798	14.47	9434	3914355	19362	257	57.7658	44	215364	127.82	0.3587	0.481427	0.168334	31509	189709	12100000	28316	2.82251	217.56	4.29862
2015	Hunan Province	Loudi	27.7032	112.002	0.210902	142466	146874	14.65	11117	4338222	23723	272	60.755	45	214372	158.51	0.2496	0.449328	0.184082	33444	22431.5	12900000	27771	3.0179	220.37	4.3189
2016	Hunan Province	Loudi	27.7032	112.002	0.191356	148519	147322	14.72	8667	4852746	28229	281	62.0309	55	223045	179.551	0.2494	0.423351	0.191113	36058	2587	14000000	28728	3.26373	222.28	4.3501
2017	Hunan Province	Loudi	27.7032	112.002	0.182352	144106	147500	12.29	11932	5374433	52392	310	68.2819	69	229303	207.378	0.2589	0.406351	0.196794	74886	3003	14700000	29162	3.29093	239.97	4.41707
2018	Hunan Province	Loudi	27.7032	112.002	0.202469	126680	159148	9.86	25612	5682868	61988	331	72.7473	89	231498	215.566	21.8077	0.387584	0.196886	39249	3503.5	15400000	34000	3.59071	234.95	4.43396
2019	Hunan Province	Loudi	27.7032	112.002	0.173922	122740	175932	10.63	36915	6268954	71211	361	79.3407	100	225010	225.691	0.3122	0.310938	0.195536	41675	3971.5	16400000	39221	2.61306	240.1	4.44304
2011	Hubei Province	Xiaogan City	30.9307	113.923	0.325788	368600	267700	20.36	14176	4571575	263415	240.69	45.5077	30.48	152400	44.36	0.49	0.405767	0.119132	19880	1586	9581600	27479	0.939373	211.93	4.3148
2012	Hubei Province	Xiaogan City	30.9307	113.923	0.342313	406200	286100	20.36	23352	5318431	32146	276.2	52.4198	43	197733	85.88	0.59	0.429684	0.182591	20934	154524	11100000	27479	1.08349	211.45	4.115
2013	Hubei Province	Xiaogan City	30.9307	113.923	0.358469	477500	312300	19.62	26218	6026400	37451	326.5	61.9075	50	214674	123.78	0.57	0.43247	0.183948	23509	219206	12400000	37700	1.21464	212.14	4.31595
2014	Hubei Province	Xiaogan City	30.9307	113.923	0.337131	470744	327419	18.61	34671	6893302	41252	308	58.5885	44	206964	134.96	1.5724	0.370807	0.186887	27891	20546.5	13500000	39230	1.32816	213.74	4.33324
2015	Hubei Province	Xiaogan City	30.9307	113.923	0.336177	462423	345060	17.8	77996	7971360	49693	319	60.5911	49	220085	165.29	0.6449	0.38399	0.199271	29924	22431.5	14600000	43805	1.42863	215.94	4.4393
2016	Hubei Province	Xiaogan City	30.9307	113.923	0.33175	460796	356776	17.86	95569	8836626	58700	320	61.1855	66	240700	191.667	0.6243	0.423755	0.225231	32236	242248	15800000	43700	1.54577	216.31	4.4595
2017	Hubei Province	Xiaogan City	30.9307	113.923	0.328695	458038	367360	16.435	105530	9732910	89668	331	63.7765	70	240274	217.739	0.6832	0.401192	0.193832	34067	204848	17400000	34278	1.83101	233.4	4.4508
2018	Hubei Province	Xiaogan City	30.9307	113.923	0.323094	451639	379689	15.01	105927	10854683	128728	362	69.8842	82	238415	231.443	0.3892	0.427832	0.199967	38900	227364	19100000	35624	1.87908	221.59	4.47733
2019	Hubei Province	Xiaogan City	30.9307	113.923	0.312839	435958	396779	13.49	112247	12131605	133824	352	68.3495	94	238151	242.5	0.805	0.389474	0.177678	46772	250764	23000000	36412	2.26031	230.35	4.49453
2011	Fujian Province	Ningde City	26.6722	119.555	0.120475	52300	121500	18.13	7003	2752795	20794	257.77	75.8147	81.86	225224	63.67	0.31	0.398262	0.122644	32936	61828	9301166	8408	0.605151	216.89	4.28032
2012	Fujian Province	Ningde City	26.6722	119.555	0.317176	128700	130900	18.69	11981	3224189	22768	301.35	88.0368	44	252935	112.21	0.3	0.402412	0.13193	38015	832	10800000	8780	0.701188	214.81	4.14693
2013	Fujian Province	Ningde City	26.6722	119.555	0.291697	130800	143600	18.05	17391	3720714	24962	310.21	89.3462	60	276388	150.71	1.05	0.426682	0.150118	35698	93808	12400000	9178	0.805934	213.21	4.17698
2014	Fujian Province	Ningde City	26.6722	119.555	0.290137	142477	152455	17.31	12963	4150218	45330	288	81.7717	65	274926	162.22	0.354	0.442666	0.145269	48369	113510	13800000	9868	0.895312	214.1	4.16244
2015	Fujian Province	Ningde City	26.6722	119.555	0.309724	150402	157922	17.02	13531	4654471	54553	282	80.8208	55	255036	193.58	0.4373	0.46994	0.166743	52006	1404	14900000	10304	0.967703	214.87	4.35997
2016	Fujian Province	Ningde City	26.6722	119.555	0.308715	149125	164276	17.62	18212	5123472	68505	285	80.9659	76	260576	213.548	0.4234	0.440357	0.16445	56358	15028	16200000	10452	1.05603	215.06	4.40295
2017	Fujian Province	Ningde City	26.6722	119.555	0.310508	149221	166443	16.4	25757	5650870	86237	290	82.6211	91	498907	242.784	0.3217	0.402913	0.155742	87385	4407	17800000	11206	1.26661	229.01	4.42458
2018	Fujian Province	Ningde City	26.6722	119.555	0.217701	106728	162565	15.18	68029	6111109	103405	302	85.3107	109	264900	256.564	0.3104	0.457799	0.153922	66878	11791	19400000	11490	1.28747	219.74	4.50296
2019	Fujian Province	Ningde City	26.6722	119.555	0.193636	97653	175655	12.78	102543	8485274	127186	314	88.2022	126	249859	268.97	0.2547	0.416852	0.138434	84251	182	24500000	13829	1.62492	223.19	4.53044
2011	Zhejiang Province	Ningbo	29.866	121.629	0.48539	1182600	534200	4.21	281531	20188617	88746	1029.46	178.602	238.019	1078689	81.77	0.97	0.500371	0.123897	79524	188038	60600000	144424	2.46111	236.3	4.56671
2012	Zhejiang Province	Ningbo	29.866	121.629	0.469319	1170200	576200	4.08	324076	23292590	86097	1088	188.333	231	1160429	129.17	1.2	0.483734	0.125861	86228	1854138	65800000	145358	2.67352	238.41	4.56801
2013	Zhejiang Province	Ningbo	29.866	121.629	0.459685	1120500	592400	3.88	375758	26357078	95951	1228	211.651	250	1225466	168.04	1.17	0.474347	0.131843	122912	2.12864e+06	71300000	148954	2.89674	239.78	4.58088
2014	Zhejiang Province	Ningbo	29.866	121.629	0.445588	1105748	610809	3.62	428212	29920297	82629	1267	217.026	281	1204763	186.1	1.38	0.477868	0.131514	98362	276341	76100000	150854	3.0911	240.43	4.58608
2015	Zhejiang Province	Ningbo	29.866	121.629	0.435263	1045843	622041	3.56	473092	33496292	97208	1257	214.297	302	1172103	213.31	1.3575	0.464527	0.156509	102374	2.75194e+06	80000000	155767	3.25086	241.68	4.59232
2016	Zhejiang Province	Ningbo	29.866	121.629	0.421275	925029	593207	3.48	566227	36676341	681394	1210	204.738	336	1189948	228.335	1.451	0.455168	0.148421	110656	2.93366e+06	86900000	155144	2.32882	241.75	4.59572
2017	Zhejiang Province	Ningbo	29.866	121.629	0.415838	984120	628329	3.165	587880	40478094	823397	1219	204.188	384	1155940	258.55	2.4061	0.451359	0.139023	150990	279468	97200000	156110	2.72025	247.47	4.59765
2018	Zhejiang Province	Ningbo	29.866	121.629	0.425747	872965	634985	2.85	782647	41549262	1018293	1259	208.789	420	1222765	274.4	1.3574	0.455892	0.148351	132603	280910	107000000	149804	2.88082	243.05	4.59872
2019	Zhejiang Province	Ningbo	29.866	121.629	0.404047	839321	741498	2.69	1241564	42685582	1193910	1358	223.355	426	1112733	288.937	1.6805	0.421111	0.147509	143157	1.53622e+06	120000000	156455	3.21314	246.37	4.59843
2011	Anhui Province	Anqing	30.531	117.064	0.128253	76000	171600	14.86	34719	3974884	32440	311.1	50.2829	38.7961	207062	42.34	0.39	0.374315	0.176755	22893	177392	12200000	37986	1.4808	214.92	4.29719
2012	Anhui Province	Anqing	30.531	117.064	0.126007	78500	177300	14.43	45079	4605585	36392	351.87	56.7166	40	236568	85.25	0.42	0.350378	0.180686	25592	212336	13600000	40644	1.65615	215.29	4.35739
2013	Anhui Province	Anqing	30.531	117.064	0.244699	138900	194000	14.25	55834	5235890	41783	345.4	55.5573	52	267917	125.14	0.43	0.466639	0.197234	22801	293657	14200000	40896	1.72744	218.36	4.39137
2014	Anhui Province	Anqing	30.531	117.064	0.241823	137915	199975	13.75	61902	6001602	47154	418	67.3216	54	260558	145.56	0.5982	0.468	0.193911	28808	173329	15400000	41794	1.90656	219.74	4.44889
2015	Anhui Province	Anqing	30.531	117.064	0.267783	137175	182605	13.12	71738	6083766	54470	356	57.2255	55	308689	167.7	0.574	0.426307	0.237685	31101	118644	14200000	41497	1.74991	223.43	4.44371
2016	Anhui Province	Anqing	30.531	117.064	0.271613	139199	187690	12.54	78775	6816837	44258	316	59.7353	74	234915	193.094	0.5583	0.418371	0.220191	33294	12181	15300000	40103	1.89034	227.43	4.51112
2017	Anhui Province	Anqing	30.531	117.064	0.262055	132945	184687	11.485	95817	7641675	64626	372	70.0565	88	240813	217.397	0.5429	0.425813	0.72596	62204	125704	17200000	37475	0.62583	250.87	4.51449
2018	Anhui Province	Anqing	30.531	117.064	0.287628	189159	187001	10.43	105295	8148861	133872	375	71.0227	113	264711	231.253	0.5565	0.438322	0.219124	41088	165711	19200000	37413	2.36739	229.27	4.53529
2019	Anhui Province	Anqing	30.531	117.064	0.253298	155686	209751	9.08	113557	10944065	152128	391	73.913	125	248591	243.648	0.4262	0.361655	0.194697	50574	201.5	23800000	42588	2.93951	236.86	4.53704
2011	Shaanxi Province	Ankang	32.6905	109.036	0.0733813	25700	112000	17.68	5653	1293215	16114	184.52	60.4785	19.26	162610	40.94	0.2	0.312228	0.311172	15477	5499	4071700	18418	0.111676	219.66	3.87625
2012	Shaanxi Province	Ankang	32.6905	109.036	0.0790541	30700	116300	16.29	6127	1514906	19139	219.08	71.5948	23	129376	79.24	0.22	0.362059	0.326584	18878	481	4969080	19422	0.136289	218.42	3.94767
2013	Shaanxi Province	Ankang	32.6905	109.036	0.0976744	45100	125500	14.98	5901	1717183	19785	197.38	64.0221	26	136597	109.11	0.28	0.394358	0.309665	19628	208	6045520	20150	0.165812	216.88	4.15644
2014	Shaanxi Province	Ankang	32.6905	109.036	0.098446	45256	130325	13.49	6060	1931831	20401	211	68.9092	27	147070	127.34	0.2637	0.409624	0.296961	26117	19.5	6894370	20894	0.189094	217.9	4.24421
2015	Shaanxi Province	Ankang	32.6905	109.036	0.093683	47351	132596	12.44	6670	2192032	22793	226	74.147	30	157492	155.87	0.2641	0.401238	0.290763	29193	84.5	7724590	21199	0.211865	219.88	4.24558
2016	Shaanxi Province	Ankang	32.6905	109.036	0.0896234	50380	136779	11.88	12422	2598136	26715	241	79.2763	40	200744	176.796	0.2623	0.413876	0.293999	31770	5122	8428616	21001	0.231174	222.8	4.2994
2017	Shaanxi Province	Ankang	32.6905	109.036	0.093656	54809	142646	11.375	12862	2971429	29886	263	86.2295	48	161513	205.123	0.26	0.369984	0.289238	33076	10159.5	9883158	22491	0.260252	239.46	4.32793
2018	Shaanxi Province	Ankang	32.6905	109.036	0.0960073	57925	143602	10.87	10952	3326771	31361	271	89.1447	58	171865	215.572	0.2549	0.36578	0.281942	42544	23133.5	11300000	22992	0.310963	222.95	4.40236
2019	Shaanxi Province	Ankang	32.6905	109.036	0.0887601	55439	156446	11.63	12964	4666597	33292	264	86.8421	71.3668	178824	232.746	0.2525	0.387149	0.311949	44241	3139.5	11800000	25278	0.324191	229.88	4.36669
2011	Henan Province	Anyang	36.1059	114.4	0.211722	302500	197200	11.79	33252	4066655	41809	412.14	69.7478	47.9333	230340	45.12	0.43	0.527262	0.117411	28806	100042	14900000	51705	2.73273	217.7	4.31042
2012	Henan Province	Anyang	36.1059	114.4	0.187867	302400	207200	11.96	35991	4691060	40566	432.15	72.8752	57	295787	80.27	0.34	0.514182	0.130711	30624	205224	15700000	56866	2.93426	218.59	4.348
2013	Henan Province	Anyang	36.1059	114.4	0.230944	358200	212600	11.83	41174	5326857	42072	472.28	78.4518	68	327847	122.13	0.45	0.508146	0.128756	27968	25070.5	16800000	62282	3.1529	219.26	4.30149
2014	Henan Province	Anyang	36.1059	114.4	0.234506	374211	213393	11.45	41900	5984567	42943	484	79.1626	84	351939	132.53	0.4366	0.455806	0.130751	35210	278454	17900000	67227	3.35546	224.74	4.3684
2015	Henan Province	Anyang	36.1059	114.4	0.245075	371674	217105	10.86	38643	6755184	47696	497	80.4923	93	412828	161.75	0.5083	0.424053	0.145167	36828	3217.5	18800000	72862	3.52899	227.73	4.41056
2016	Henan Province	Anyang	36.1059	114.4	0.247312	354811	219471	10.47	41910	7557854	77086	501	80.0319	105	310465	188.335	0.4193	0.412035	0.143722	39603	3744	20300000	78308	3.80122	231.25	4.46988
2017	Henan Province	Anyang	36.1059	114.4	0.20781	314170	210917	9.31	43210	8394834	92800	487	78.0449	130	315247	215.015	0.4623	0.411796	0.14072	48635	33910.5	22100000	83951	4.2132	252.54	4.48038
2018	Henan Province	Anyang	36.1059	114.4	0.20781	314170	210917	8.15	46771	8777124	108892	518	82.6156	151	318384	226.373	0.1498	0.289141	0.150939	46450	342700	23900000	90587	4.48169	237.55	4.50932
2019	Henan Province	Anyang	36.1059	114.4	0.124603	264740	227422	8.88	47624	9000874	125825	535	85.0556	159	314703	240.588	0.3894	0.308354	0.181481	43003	358638	22300000	98519	3.49922	237.48	4.49044
2011	Guizhou Province	Anshun City	26.2593	105.954	0.218837	49000	93200	15.52	7282	839290	6484	131.91	46.7269	12.4173	113200	32.25	0.12	0.336507	0.353788	12468	2678	2855509	12652	0.167577	229.49	3.94971
2012	Guizhou Province	Anshun City	26.2593	105.954	0.223684	54900	95500	15.08	8763	975255	7484	143.91	50.6013	13	126092	68.35	0.16	0.324601	0.370914	15454	33553	3526171	13127	0.206935	230.98	4.24655
2013	Guizhou Province	Anshun City	26.2593	105.954	0.237278	63600	103700	14.21	10425	1115197	8787	167.88	58.7815	16	115265	111.74	0.16	0.310048	0.353121	15006	5440.5	4291600	13095	0.251854	233.26	4.07649
2014	Guizhou Province	Anshun City	26.2593	105.954	0.22119	60389	109558	15.11	12198	1257942	13042	182	62.7586	19	123268	138.11	0.1537	0.28839	0.332312	22569	78	5200600	13134	0.3052	233.31	4.14586
2015	Guizhou Province	Anshun City	26.2593	105.954	0.279776	66266	115628	18.08	17741	1558197	16036	180	60.7103	23	129341	161.09	0.1679	0.255289	0.314984	27065	78916.5	6254100	13865	0.231376	230.64	4.36547
2016	Guizhou Province	Anshun City	26.2593	105.954	0.261683	64466	123064	17.69	19460	1763086	20221	215	71.6667	27	140851	184.609	0.1881	0.245584	0.317371	30216	103454	7013500	15683	0.259471	232.24	4.41371
2017	Guizhou Province	Anshun City	26.2593	105.954	0.294911	72028	130060	17.625	26357	1971130	24970	257	85.3821	36	152500	211.12	0.1565	0.253907	0.318884	40817	15678	7753750	17169	0.296878	236.01	4.45035
2018	Guizhou Province	Anshun City	26.2593	105.954	0.187181	47827	134368	17.56	35399	1929520	30711	259	85.1974	44	173700	219.943	0.2135	0.24688	0.321717	36164	611	8494000	19250	0.314243	232.76	4.49012
2019	Guizhou Province	Anshun City	26.2593	105.954	0.242656	62080	138366	17.01	43945	4427331	31976	263	85.6678	53	174400	231.314	0.1528	0.246071	0.325223	39177	78	9240000	21500	0.341842	234.33	4.48277
2011	Gansu Province	Dingxi City	35.5868	104.632	0.0783956	18600	89800	28.29	7509	634270	6050	42.3	13.9927	4.7	60000	19.53	0.12	0.156626	0.629634	6916	338	1869420	8196	0.0442466	215.71	4.05225
2012	Gansu Province	Dingxi City	35.5868	104.632	0.0706897	19300	93700	30.32	9733	733404	5829	197.44	66.6352	8	95044	55.52	0.09	0.150221	0.665876	8157	767	2232711	7136	0.0528452	212.4	3.91375
2013	Gansu Province	Dingxi City	35.5868	104.632	0.0697531	57500	102900	29.41	9445	826356	6967	223.96	74.6285	10	109844	105.15	0.12	0.135993	0.701443	8407	1196	2522182	5475	0.0538583	215.55	4.19913
2014	Gansu Province	Dingxi City	35.5868	104.632	0.0651715	54406	106976	25.37	9995	985119	8997	192	63.7027	12	110787	111.86	0.1237	0.123551	0.621249	10470	1735.5	2901643	5222	0.0795843	224.98	4.01848
2015	Gansu Province	Dingxi City	35.5868	104.632	0.0669278	45125	108743	25.24	8521	1073779	10562	193	64.1473	15	118900	140.96	0.1028	0.106142	0.648879	10987	2528.5	3049178	4683	0.0836308	227.71	4.28351
2016	Gansu Province	Dingxi City	35.5868	104.632	0.0649259	43518	110936	23.79	8381	1176647	12958	239	78.8779	32	135807	162.143	0.1053	0.10777	0.605604	11892	2964	3310768	4535	0.0908055	229.66	4.26141
2017	Gansu Province	Dingxi City	35.5868	104.632	0.069546	35797	110325	21.1	9309	1261366	15700	224	73.9274	40	141463	191.669	0.1153	0.0983495	0.620658	17890	3828.5	3436689	4739	0.0965469	244.99	4.32323
2018	Gansu Province	Dingxi City	35.5868	104.632	0.0711181	28591	101826	18.41	9637	1310519	19300	244	80.2632	60	134507	195.205	0.118	0.0964742	0.704373	12656	4381	3562609	5218	0.0977128	241.14	4.30383
2019	Gansu Province	Dingxi City	35.5868	104.632	0.0621674	28536	115348	18.74	10079	1600443	22414	239	78.6184	68	130236	216.435	0.1138	0.0825892	0.625394	14746	4979	4160000	6122	0.417671	226.89	4.30396
2011	Sichuan Province	Yibin	28.758	104.649	0.342519	210200	151900	14.96	20565	3741553	18596	313.35	57.7178	31.785	192543	42.09	0.32	0.57118	0.164396	24424	331.5	10900000	22283	0.594649	208.13	4.24737
2012	Sichuan Province	Yibin	28.758	104.649	0.327123	208700	154200	14.64	25709	4345833	20500	337.78	61.7966	37	220355	85.81	0.23	0.573056	0.176249	27865	29484	12400000	23505	0.677252	208.44	4.10886
2013	Sichuan Province	Yibin	28.758	104.649	0.292737	188800	166900	14.79	30334	4972427	27539	348.28	63.2776	39	242751	119.48	0.19	0.553357	0.190208	24416	29568.5	13400000	24020	0.731822	209.77	4.14206
2014	Sichuan Province	Yibin	28.758	104.649	0.287892	181567	173447	14.33	30468	6003863	31239	364	65.6684	42	284701	132.85	0.2146	0.545224	0.192211	32318	3607.5	14400000	24531	0.786818	211.86	4.37712
2015	Sichuan Province	Yibin	28.758	104.649	0.271818	180501	179293	14.18	31253	6760076	36775	374	67.7438	68	251328	161.3	0.2432	0.53564	0.201735	34060	3581.5	15300000	25409	0.831555	213.32	4.42446
2016	Sichuan Province	Yibin	28.758	104.649	0.267212	171592	179391	14.03	28069	7633995	46156	410	73.741	86	263894	181.235	0.245	0.526057	0.20492	36735	26877.5	16500000	25687	0.900846	217.06	4.214
2017	Sichuan Province	Yibin	28.758	104.649	0.267448	174076	185008	13.15	29251	8679138	59394	453	81.6216	104	277955	209.999	0.2476	0.439858	0.198981	61785	2541.5	18400000	26645	1.01482	236.26	4.47054
2018	Sichuan Province	Yibin	28.758	104.649	0.260552	188250	191905	12.27	18981	9306732	75439	463	83.8768	123	291359	218.661	0.2592	0.43916	0.205302	44604	266.5	20300000	28200	0.424371	225.78	4.50243
2019	Sichuan Province	Yibin	28.758	104.649	0.253826	187064	200738	10.67	53730	10450573	78937	482	87.3188	137	291075	232.518	0.2261	0.380792	0.178179	57003	42802.5	26000000	31563	0.544921	228.33	4.50774
2011	Hubei Province	Yichang	30.6974	111.293	0.381779	380900	271700	11.25	36726	6361488	19091	311.85	78.1971	44.6074	231081	63.97	0.52	0.514068	0.111222	52673	12038	21400000	53314	0.503929	217.02	4.3564
2012	Hubei Province	Yichang	30.6974	111.293	0.240571	274400	418500	12.16	47996	7391009	23510	332.7	83.3835	52	257309	101.88	0.43	0.552826	0.117833	61517	148694	25100000	56588	0.590605	215.37	4.43419
2013	Hubei Province	Yichang	30.6974	111.293	0.383529	480800	366000	11.92	62912	8600386	25545	397.28	99.2952	64	282200	141	0.6	0.55027	0.128049	70452	1768	28200000	59781	0.657813	216.03	4.5191
2014	Hubei Province	Yichang	30.6974	111.293	0.387788	488100	386300	11.22	67086	9645296	26761	384	95.9041	72	284514	160.48	0.7	0.288994	0.141376	76369	202482	31300000	59173	0.737338	218.25	4.45961
2015	Hubei Province	Yichang	30.6974	111.293	0.377135	515474	415095	10.94	137161	10894748	29451	365	91.6671	79	284683	185.72	0.7445	0.312908	0.158807	82360	23042.5	33800000	58123	0.799433	219.43	4.48439
2016	Hubei Province	Yichang	30.6974	111.293	0.373576	521313	417411	10.75	136885	12403273	36413	388	98.4772	128	298901	206.648	0.7677	0.519189	0.143413	89978	254468	37100000	58116	0.876089	221.27	4.50019
2017	Hubei Province	Yichang	30.6974	111.293	0.352245	472930	400332	10.13	143600	13303340	41589	381	97.1939	103	306300	231.171	0.6762	0.167481	0.139606	112313	166621	38900000	57233	0.835453	234.52	4.52369
2018	Hubei Province	Yichang	30.6974	111.293	0.331793	464261	409636	9.51	141661	14840103	46405	420	107.143	121	340700	244.014	1.0808	0.11626	0.123907	98269	180024	40600000	57661	0.959891	228.52	4.52827
2019	Hubei Province	Yichang	30.6974	111.293	0.287358	418434	405002	9.33	165567	16649965	50880	416	106.394	141	313044	249.032	0.6365	0.144508	0.133825	107830	20741.5	44600000	60008	1.05361	235.29	4.54716
2011	Jiangxi Province	Yichun	27.8209	114.424	0.319343	168000	167100	17.16	14963	3097570	27500	228.63	40.3299	23.86	153500	42.13	0.23	0.534638	0.199647	19823	28450.5	10800000	34855	0.425743	206.51	4.34675
2012	Jiangxi Province	Yichun	27.8209	114.424	0.311236	175100	175300	16.24	19493	3543572	24300	255.75	44.6257	33	161200	82.41	0.39	0.507687	0.215819	22855	309836	12500000	35507	0.492733	211.21	4.35233
2013	Jiangxi Province	Yichun	27.8209	114.424	0.350355	220400	197500	15.41	36633	4048334	34808	320.46	55.4333	36	172700	120.08	0.6	0.497004	0.219793	23998	34632	13900000	43994	0.547816	213.99	4.406
2014	Jiangxi Province	Yichun	27.8209	114.424	0.359846	226949	199405	14.72	60430	4573288	39079	333	55.91	55	182600	132.07	0.3775	0.484047	0.227653	27764	3854.5	15200000	44718	0.601497	216.42	4.40963
2015	Jiangxi Province	Yichun	27.8209	114.424	0.362779	237679	216290	14.56	82657	5306585	48371	376	62.9826	62	216800	160.96	0.3867	0.458736	0.248922	29457	42536	16200000	44535	0.638448	219.15	4.477
2016	Jiangxi Province	Yichun	27.8209	114.424	0.380505	234362	218918	15.49	98801	5962459	40972	353	58.6379	71	239000	190.637	0.2808	0.448082	0.244029	32269	51798.5	17800000	43200	0.703773	223.92	4.47656
2017	Jiangxi Province	Yichun	27.8209	114.424	0.369847	231807	226479	13.915	164296	6674972	83580	414	68.7708	96	266400	211.894	0.2763	0.401697	0.237714	26574	501644	19800000	42330	0.789283	240.15	4.52505
2018	Jiangxi Province	Yichun	27.8209	114.424	0.321665	210327	227555	12.34	217359	6760270	76040	482	79.6694	130	289566	225.91	0.3462	0.414828	0.239995	39199	549062	21800000	47867	0.859281	230.47	4.53344
2019	Jiangxi Province	Yichun	27.8209	114.424	0.313827	198765	238094	11.03	252209	8858017	102200	447	74.0066	141	281979	235.516	0.2661	0.373765	0.230922	48182	63459.5	26900000	55177	1.0591	235.6	4.54747
2011	Shaanxi Province	Baoji	34.3689	107.245	0.348254	147000	162600	10.93	12823	3547800	23000	288.2	75.2088	29.55	254173	49.34	0.32	0.454679	0.139261	31579	35730.5	11800000	27967	0.324345	214.41	4.2847
2012	Shaanxi Province	Baoji	34.3689	107.245	0.348113	148900	165900	10.42	16778	4099347	26300	322.9	84.1104	36	205500	86.68	0.34	0.469975	0.148097	36826	3997.5	13700000	29839	0.379125	213.97	4.28905
2013	Shaanxi Province	Baoji	34.3689	107.245	0.377238	208300	179700	10.2	19695	4699919	35300	344.82	89.4243	43	224100	125.84	0.38	0.461883	0.142561	40049	494	15500000	37030	0.426458	213.81	4.30603
2014	Shaanxi Province	Baoji	34.3689	107.245	0.356202	209100	190200	9.82	24172	5396667	34900	341	88.8484	60	229500	138.36	0.35	0.445821	0.143406	43824	5382	16400000	32731	0.453214	216.35	4.39315
2015	Shaanxi Province	Baoji	34.3689	107.245	0.347719	209053	198092	9.24	20000		40700	360	93.6183	64	231400	167.66	0.3505	0.421296	0.147723	47565	364	17900000	33267	0.493139	217.67	4.43692
2016	Shaanxi Province	Baoji	34.3689	107.245	0.351131	207510	201048	8.87	34393	7021616	52200	369	96.0938	61	241800	190.568	0.3564	0.492909	0.146489	51262	3718	19300000	32096	0.533004	218.75	4.46437
2017	Shaanxi Province	Baoji	34.3689	107.245	0.343018	207900	201593	8.04	42777	8008799	61300	389	102.1	72	231400	214.079	0.344	0.465137	0.159053	73939	46975.5	21000000	34075	0.528254	227.62	4.46138
2018	Shaanxi Province	Baoji	34.3689	107.245	0.348755	204643	196881	7.21	83817	8646001	68800	370	97.8836	93	248600	226.912	0.3514	0.432654	0.14581	59988	598	22700000	34597	0.624872	222.27	4.46889
2019	Shaanxi Province	Baoji	34.3689	107.245	0.315577	190737	210104	8.04	81763	9043134	77500	384	101.857	93.2377	237400	232.916	0.3209	0.461799	0.157473	59050	7722	22200000	50283	0.613517	226.64	4.46746
2011	Anhui Province	Xuancheng City	30.9466	118.766	0.143411	107000	381000	15.2	42518	2289078	10150	155.08	55.5047	22.4392	128750	56.03	0.6	0.438546	0.211771	26360	202768	6714000	6039	0.255771	208	4.33361
2012	Anhui Province	Xuancheng City	30.9466	118.766	0.159049	113000	421000	14.74	54472	2658351	10820	174.76	62.5036	26	152567	92.7	0.6	0.440704	0.235887	29636	283562	7574700	8483	0.289	218.36	4.34948
2013	Anhui Province	Xuancheng City	30.9466	118.766	0.164476	114800	435300	14.22	68173	3035679	13416	184.59	65.8779	33	170934	136.96	0.6	0.44664	0.243449	30100	37264.5	8428049	11265	0.321559	219.01	4.39481
2014	Anhui Province	Xuancheng City	30.9466	118.766	0.295863	64391	96194	12.85	76879	3753864	23555	198	70.7648	36	175287	155.21	0.2691	0.442771	0.242472	35726	4498	9176300	5726	0.354983	222.9	4.41068
2015	Anhui Province	Xuancheng City	30.9466	118.766	0.303931	62378	95941	12.49	76908	4225000	28575	198	70.7269	43	174225	175.35	0.2869	0.416848	0.250352	37610	51779	9714569	6653	0.370644	226.3	4.4225
2016	Anhui Province	Xuancheng City	30.9466	118.766	0.305955	61122	99730	12.06	90305	4758406	63796	203	72.5	51	173651	192.922	0.2875	0.407847	0.240846	40740	558844	10600000	6802	0.409216	228.41	4.47635
2017	Anhui Province	Xuancheng City	30.9466	118.766	0.307623	67543	102306	11.17	112055	5315140	24541	226	80.7143	63	178487	223.422	0.2722	0.397839	0.221525	37215	600509	11900000	7246	0.477308	236.11	4.50083
2018	Anhui Province	Xuancheng City	30.9466	118.766	0.340995	99756	108073	10.28	139447	5212329	68540	249	89.2473	77	198682	238.476	0.2632	0.418895	0.219677	50065	730580	13200000	7180	0.509557	230.73	4.51501
2019	Anhui Province	Xuancheng City	30.9466	118.766	0.31511	91489	116974	9.6	156972	6132330	84382	260	93.19	86	180770	251.221	0.2492	0.369295	0.208609	58819	79722.5	15600000	7354	0.603868	233.56	4.52557
2011	Anhui Province	Suzhou City	33.6521	116.971	0.119137	95200	140300	27.11	10299	2292308	21798	264.55	40.7564	25.6132	216548	35.41	0.26	0.285384	0.195342	14971	181968	8024267	32427	0.279786	205.19	4.07925
2012	Anhui Province	Suzhou City	33.6521	116.971	0.108835	97000	142200	25.94	11604	2287770	27745	300.21	46.0657	31	215685	77.93	0.26	0.292365	0.211813	17308	24368.5	9149528	33582	0.319021	206.7	4.27058
2013	Anhui Province	Suzhou City	33.6521	116.971	0.157812	143800	171200	24.76	13649	3036694	33649	334.84	52.1639	40	247627	111.93	0.35	0.301776	0.219517	15800	31739.5	10100000	20446	0.353671	208.46	4.31531
2014	Anhui Province	Suzhou City	33.6521	116.971	0.16067	142702	173460	22.77	22436	3442356	44200	488	75.977	96	228749	135.8	0.3795	0.300825	0.216815	20895	383279	11400000	19887	0.392339	212.52	4.17241
2015	Anhui Province	Suzhou City	33.6521	116.971	0.173856	258000	484000	21.71	22463	4244984	42629	476	73.286	113	261519	154.23	1.3	0.284587	0.238385	22415	439550	12400000	22604	0.425121	218.64	4.39883
2016	Anhui Province	Suzhou City	33.6521	116.971	0.172903	259000	495000	19.25	62472	4769222	50707	416	63.6086	70	244590	181.817	1.4	0.295086	0.230317	24270	47664.5	13500000	23764	0.465019	223.59	4.4782
2017	Anhui Province	Suzhou City	33.6521	116.971	0.0239721			17.405	39433	5336759	60393	409	62.3476	99	313565	206.386	0.93385	0.263937	0.219898	37389	51031.5	14900000	28280	0.541142	241.26	4.48027
2018	Anhui Province	Suzhou City	33.6521	116.971	0.15676	137968	169959	15.56	45939	5543424	107135	452	68.7976	123	302345	216.574	0.4677	0.281986	0.243272	28757	59702.5	16300000	25102	0.560792	228.16	4.5169
2019	Anhui Province	Suzhou City	33.6521	116.971	0.142013	119662	182024	14.53	34949	10479332	127730	475	72.1885	146	277695	229.731	0.3386	0.259515	0.227317	34773	638502	19800000	29806	0.680771	235.02	4.51627
2011	Jiangsu Province	Suqian City	33.9677	118.282	0.296135	97800	131400	15.88	46159	3362639	27822	347.39	62.5815	36.1177	194153	50.35	0.28	0.283148	0.1675	27839	123312	13200000	17577	0.626579	221.72	4.41301
2012	Jiangsu Province	Suqian City	33.9677	118.282	0.305328	109700	132500	14.9	71731	3882301	33024	382.26	68.2242	45	214616	89.31	0.31	0.387522	0.178973	31722	293761	15200000	17128	0.722026	223.1	4.44945
2013	Jiangsu Province	Suqian City	33.9677	118.282	0.296324	384500	159300	13.77	92241	4424318	105000	366.89	64.1304	51	298534	129.62	0.41	0.398048	0.182364	29830	38317.5	17100000	17531	0.792511	224.66	4.48125
2014	Jiangsu Province	Suqian City	33.9677	118.282	0.327399	347800	168500	12.76	98220	5647993	252575	376	64.7494	55	300007	137.83	0.43	0.404474	0.178999	39963	43212	19300000	17616	0.896739	226.14	4.50009
2015	Jiangsu Province	Suqian City	33.9677	118.282	0.3285	344595	173431	12.14	86400	6266449	369235	383	65.3271	58	296878	170.02	0.4284	0.398318	0.190848	43853	193954	21300000	18242	0.987548	227.21	4.50445
2016	Jiangsu Province	Suqian City	33.9677	118.282	0.360967	311958	173342	11.71	86300	7055395	114855	372	62.8378	106	316848	206.025	0.45	0.404675	0.180582	48311	292422	23500000	19852	1.09151	228.12	4.54349
2017	Jiangsu Province	Suqian City	33.9677	118.282	0.345616	288264	179186	11.325	74948	7813862	148800	414	70.0508	137	340161	235.775	0.4433	0.391778	0.162439	59102	236301	25500000	20984	1.23859	235.87	4.55588
2018	Jiangsu Province	Suqian City	33.9677	118.282	0.323365	290597	150479	10.94	117461	8338163	190988	465	78.6802	148	374002	249.789	0.3169	0.373735	0.15761	55906	244946	27500000	20843	1.27762	231.63	4.56571
2019	Jiangsu Province	Suqian City	33.9677	118.282	0.355997	202163	208507	10.47	148400	13204473	271507	493	83.277	180	384336	263.25	0.398	0.352314	0.163195	62840	289614	31000000	13308	1.43939	236.33	4.56611
2011	Hunan Province	Yueyang	29.3632	113.135	0.293492	227300	227900	13.15	24472	5980617	26519	311.56	54.7365	41.4268	257070	44.07	0.56	0.516786	0.108354	34629	121368	19000000	37663	1.52447	216.92	4.30939
2012	Hunan Province	Yueyang	29.3632	113.135	0.258691	226400	258100	11.66	29322	6874013	27738	355.65	62.0681	49	335310	88.48	0.54	0.504546	0.106741	39968	14748.5	22000000	39505	1.76558	221.14	4.33764
2013	Hunan Province	Yueyang	29.3632	113.135	0.244991	238000	287800	11.12	32452	782161	28448	408.65	72.9732	47	339400	123.51	0.55	0.499601	0.114961	43491	17894.5	24400000	40212	1.72364	222.78	4.14328
2014	Hunan Province	Yueyang	29.3632	113.135	0.247502	235900	281900	10.79	35361	9056089	30522	404	71.7202	59	374200	134.35	0.64	0.489102	0.118446	47862	213967	26700000	48701	1.88913	224.52	4.37374
2015	Hunan Province	Yueyang	29.3632	113.135	0.240905	215996	261197	10.99	36602	10206439	51700	403	71.4045	72	573000	164.23	0.6614	0.453005	0.130204	51429	23640.5	28900000	43783	2.04266	227.89	4.41312
2016	Hunan Province	Yueyang	29.3632	113.135	0.226671	199614	263163	11.15	54655	11428833	64275	397	69.5271	85	304013	185.67	0.6707	0.426228	0.139001	54832	269997	31000000	45171	2.19453	230.32	4.45705
2017	Hunan Province	Yueyang	29.3632	113.135	0.196105	179504	242563	10.265	54559	12566128	79170	427	75.3086	101	329527	212.604	0.6331	0.377762	0.156764	99537	312767	32600000	48536	2.20788	254.61	4.48288
2018	Hunan Province	Yueyang	29.3632	113.135	0.240966	195372	213179	9.38	83226	13198656	90645	494	86.819	128	342053	222.816	0.5094	0.359841	0.155897	59165	363168	34100000	50008	2.41402	239.48	4.49667
2019	Hunan Province	Yueyang	29.3632	113.135	0.193378	198373	305538	10.07	116174	16116899	105750	502	88.0702	144	333530	219.012	0.6161	0.340444	0.140855	65357	415096	37800000	53253	2.67516	239.55	4.49195
2011	Guangxi Zhuang Autonomous Region	Chongzuo City	22.3831	107.372	0.209834	45200	81900	29.48	7667	723954	9769	108.1	43.8362	12.3885	89811	40.63	0.12	0.345046	0.209622	24557	14547	4918478	21379	0.112706	200.93	3.8166
2012	Guangxi Zhuang Autonomous Region	Chongzuo City	22.3831	107.372	0.207042	44000	81700	26.95	11663	843709	10987	126.79	51.6667	13	104367	79.38	0.14	0.346952	0.24691	26288	2398.5	5305064	30653	0.179772	205.23	3.86926
2013	Guangxi Zhuang Autonomous Region	Chongzuo City	22.3831	107.372	0.162044	35900	86000	25.56	13551	963850	13059	143.94	58.3935	15	99959	111.84	0.16	0.360263	0.241028	23669	29750.5	5846288	35093	0.200421	206.42	4.14404
2014	Guangxi Zhuang Autonomous Region	Chongzuo City	22.3831	107.372	0.149538	35035	87118	22.68	16730	1084354	13372	151	60.838	16	111427	126.62	0.1501	0.35806	0.239428	31944	41138.5	6497236	38886	0.222737	211.91	3.91183
2015	Guangxi Zhuang Autonomous Region	Chongzuo City	22.3831	107.372	0.148383	33667	89918	22.74	16832	1193885	18911	155	62.299	21	115063	156.18	0.1425	0.331535	0.2711	33355	47924.5	6828231	42750	0.234004	214.33	3.97671
2016	Guangxi Zhuang Autonomous Region	Chongzuo City	22.3831	107.372	0.13604	31335	90925	21.89	10111	1313394	24467	163	64.9402	25	125578	178.867	0.1397	0.335591	0.264774	37161	11596	7662005	43489	0.262577	215.67	4.19711
2017	Guangxi Zhuang Autonomous Region	Chongzuo City	22.3831	107.372	0.140197	31110	93930	20.255	11033	1460926	19990	199	79.6	33	133380	205.342	0.1369	0.368568	0.244079	56747	2411.5	8913461	41825	0.311042	222.73	4.28125
2018	Guangxi Zhuang Autonomous Region	Chongzuo City	22.3831	107.372	0.121686	27684	97386	18.62	9632	1615700	25410	203	80.5556	47	135735	219.456	1.5226	0.371336	0.25336	48564	21281	10200000	63101	0.348352	218.49	4.11343
2019	Guangxi Zhuang Autonomous Region	Chongzuo City	22.3831	107.372	0.120536	27740	100971	22.39	7899	1744808	26121	223	88.4921	59	137327	223.14	0.1307	0.195829	0.3806	36129	36874.5	7600000	85676	0.260452	227.28	4.36315
2011	Sichuan Province	Bazhong City	31.8729	106.752	0.0681421	78900	89000	25.13	4105	1354042	14239	181.3	46.5588	12.9	97000	43.68	0.12	0.256091	0.39814	10433	5401.5	3433939	447	0.134034	209.26	3.3631
2012	Sichuan Province	Bazhong City	31.8729	106.752	0.0825843	81400	91900	23.82	5185	1574086	17710	185.7	47.6154	14	145015	69.57	0.18	0.261526	0.429218	11823	71.5	3904003	679	0.1525	209.47	3.98513
2013	Sichuan Province	Bazhong City	31.8729	106.752	0.135472	146700	115500	19	6282	1802968	23031	177.76	45.5561	15	118355	100.74	0.46	0.274317	0.459689	10665	932.75	4159422	1032	0.111993	215.97	3.90605
2014	Sichuan Province	Bazhong City	31.8729	106.752	0.141836	156463	124341	17.66	6360	2241153	24401	229	59.7755	24	150072	116.74	0.4516	0.271318	0.448711	13756	1794	4566596	1569	0.178383	218.64	4.17403
2015	Sichuan Province	Bazhong City	31.8729	106.752	0.125955	170964	135953	16.75	8153	2544679	32022	239	62.9743	35	326955	145.97	0.5033	0.278868	0.490719	15076	16094	5013438	2386	0.195837	219.86	4.06634
2016	Sichuan Province	Bazhong City	31.8729	106.752	0.121112	164264	134804	16.51	8798	2874218	39151	254	67.7333	43	480725	171.04	0.5109	0.286417	0.490563	16415	12824.5	5446605	3638	0.212758	220.36	4.0773
2017	Sichuan Province	Bazhong City	31.8729	106.752	0.11543	176500	145933	15.86	7103	3242269	46673	269	71.5426	58	169980	195.328	0.4437	0.288359	0.463552	18292	91	5952724	5049	0.237199	227.49	4.3297
2018	Sichuan Province	Bazhong City	31.8729	106.752	0.112588	180573	156302	15.21	4941	3214471	55583	295	80.163	70	177215	201.351	0.2521	0.305008	0.489068	19458	32.5	6458842	5455	0.252299	220.59	4.28919
2019	Sichuan Province	Bazhong City	31.8729	106.752	0.0736594	195148	183214	16.45	6396	5074663	57990	283	77.3224	79	181468	223.816	0.241	0.170252	0.413467	22716	4413.5	7540000	7049	0.294531	235.11	4.36742
2011	Inner Mongolia Autonomous Region	Bayan Nur City	40.7494	107.394	0.128465	48700	82700	19.26	6460	1516135	49300	103.18	55.2355	12.47	389500	47.37	0.2	0.493479	0.215264	43118	331.5	7184502	7181	0.305204	203.85	4.06683
2012	Inner Mongolia Autonomous Region	Bayan Nur City	40.7494	107.394	0.144654	45000	91000	18.59	7116	1730299	7453	242	129.62	17	50547	90.47	0.2	0.509547	0.224766	48812	169	8133300	7572	0.34551	203.95	4.06617
2013	Inner Mongolia Autonomous Region	Bayan Nur City	40.7494	107.394	0.0933775	38900	93900	19.43	9305	1944690	7960	201	109.716	19	93135	119.25	0.23	0.482938	0.230321	45622	53787.5	8348900	8041	0.0129615	204.88	4.2113
2014	Inner Mongolia Autonomous Region	Bayan Nur City	40.7494	107.394	0.0771259	38400	93700	19.42	6018	2160879	13823	251	140.538	19	142598	140.69	0.23	0.402428	0.223412	51872	936	8674600	8581	0.368505	206.03	4.26019
2015	Inner Mongolia Autonomous Region	Bayan Nur City	40.7494	107.394	0.0716573	33489	96621	18.67	6902	2344851	16375	202	115.627	21	126000	163.18	0.227	0.428079	0.2586	53000	99378.5	8874300	9843	0.380381	211.89	4.29953
2016	Inner Mongolia Autonomous Region	Bayan Nur City	40.7494	107.394	0.0706595	30165	97623	17.28	8585	2576784	17000	209	119.429	26	138000	202.209	0.236	0.424654	0.257683	54480	97.5	9153800	10606	0.392362	214.82	4.34626
2017	Inner Mongolia Autonomous Region	Bayan Nur City	40.7494	107.394	0.0536376	22572	100109	19.975	7707	2781383	17103	211	121.264	34	140000	230.95	0.2333	0.307121	0.332956	43728	90018.5	8642550	11442	0.317231	229.46	4.35035
2018	Inner Mongolia Autonomous Region	Bayan Nur City	40.7494	107.394	0.0407128	19413	120814	22.67	6865	409917	16640	224	128.736	44	132000	219.916	0.2095	0.297123	0.328	48193	163618	8131300	5380	0.348534	216.62	4.35134
2019	Inner Mongolia Autonomous Region	Bayan Nur City	40.7494	107.394	0.033438	27604	131269	22.97	6329	2391812	16814	173	99.4253	36	120000	233.023	0.241	0.263349	0.349013	51722	169	8750000	11289	0.375054	221.55	4.36572
2011	Jiangsu Province	Changzhou	31.8158	119.981	0.41261	290000	210100	3.12	125299	12361038	59851	560.46	154.439	96.0961	539640	78.45	0.43	0.509471	0.101037	77485	229047	35800000	104648	1.92319	239.28	4.53725
2012	Jiangsu Province	Changzhou	31.8158	119.981	0.458487	267100	220300	3.18	189317	14133300	67300	519.35	142.366	101	592009	120.27	0.45	0.495631	0.0985469	85039	218874	39700000	88233	2.13205	240.72	4.5493
2013	Jiangsu Province	Changzhou	31.8158	119.981	0.451329	451000	263200	3.17	221119	16076257	168000	523.07	142.954	108	626771	162	0.8	0.48779	0.0958282	119151	2294.5	43600000	106303	2.34207	242.05	4.5589
2014	Jiangsu Province	Changzhou	31.8158	119.981	0.452467	445400	271400	2.82	217044	18053977	197201	520	141.074	117	609534	175.81	0.62	0.460349	0.0887271	104423	161974	49000000	108557	2.63258	245.23	4.56211
2015	Jiangsu Province	Changzhou	31.8158	119.981	0.477226	422139	276216	2.78	227500	19904510	259463	535	144.263	124	598187	206.67	0.6523	0.445284	0.092038	112221	112222	52700000	102994	1.85805	246.73	4.57169
2016	Jiangsu Province	Changzhou	31.8158	119.981	0.478791	409972	274528	2.64	240200	22028322	338707	540	144	195	624760	232.178	0.68	0.429988	0.0880018	122721	1638	57700000	123815	2.03448	248.26	4.57278
2017	Jiangsu Province	Changzhou	31.8158	119.981	0.478909	415864	272054	2.43	250894	24440467	400400	587	154.881	232	649622	260.341	0.6507	0.432558	0.0851404	146104	144092	64100000	102676	2.28185	249.96	4.58186
2018	Jiangsu Province	Changzhou	31.8158	119.981	0.446065	401257	281967	2.22	253942	26131911	476847	654	171.204	237	703604	279.528	0.7902	0.416137	0.084368	149277	1.57423e+06	70500000	105017	2.48424	249.3	4.58196
2019	Jiangsu Province	Changzhou	31.8158	119.981	0.451392	340142	305566	2.12	267300	24016802	561547	665	172.727	264	705029	293.471	0.799	0.426436	0.0883921	156390	1708278	74000000	129965	2.60782	248.07	4.58441
2011	Hunan Province	Changde City	29.0377	111.705	0.217462	178508	292454	10.92	98346	14643000	100740	307.81	49.1945	37.6442	270357	42.63	0.56	0.447082	0.123009	31644	922538	36200000	37716	0.721589	218.36	4.2876
2012	Hunan Province	Changde City	29.0377	111.705	0.202273	165300	203000	16.27	13832	5534547	24986	310.82	49.4149	49	345884	84.52	0.55	0.449835	0.125075	35475	247	18100000	39101	0.812153	220.85	4.288
2013	Hunan Province	Changde City	29.0377	111.705	0.188208	178500	214900	14.84	14659	6387724	27925	348.83	57.4489	54	312427	119.03	0.52	0.442118	0.14013	37314	26897	20400000	39521	0.902365	222.73	4.40916
2014	Hunan Province	Changde City	29.0377	111.705	0.186758	191400	230900	14.3	20342	7267946	32437	444	72.9423	75	308649	133.13	0.53	0.431839	0.144291	43215	37596	22600000	41761	1.00166	225.47	4.3718
2015	Hunan Province	Changde City	29.0377	111.705	0.176322	186200	233900	13.44	22884	8197938	33915	449	73.7056	83	305405	159.34	0.5292	0.41257	0.157446	46408	43218.5	25100000	44724	1.07929	228.1	4.43019
2016	Hunan Province	Changde City	29.0377	111.705	0.1586	176233	236724	13.11	23461	9454853	40379	465	76.1047	93	325502	181.06	0.5404	0.381953	0.156762	50543	481754	27100000	46921	1.1689	231.47	4.46548
2017	Hunan Province	Changde City	29.0377	111.705	0.166861	174650	242200	12.97	23264	10579981	46906	511	84.3234	110	360819	210.038	0.5391	0.344307	0.158232	102869	577778	29500000	50097	1.10788	244.82	4.47361
2018	Hunan Province	Changde City	29.0377	111.705	0.167758	179296	243626	11.61	54747	11715218	52638	504	83.3058	134	346810	219.566	0.1845	0.331418	0.161488	58160	11167	31700000	52994	1.23336	241.63	4.48937
2019	Hunan Province	Changde City	29.0377	111.705	0.158844	174270	257575	10.25	82578	12607581	88167	533	88.245	152	337970	236.046	0.544	0.321799	0.167919	62493	8131.5	33900000	57271	1.31686	237.8	4.50158
2011	Gansu Province	Pingliang City	35.5492	106.671	0.039576	52500	85700	20.64	4667	1031458	3856	105.06	45.0901	7.16	62500	28.31	0.09	0.394334	0.369984	13320	5401.5	2761872	6527	0.142659	210.42	3.78025
2012	Gansu Province	Pingliang City	35.5492	106.671	0.0222222	60400	89900	21.12	6447	1222120	4595	146.69	62.688	10	107100	72.06	0.09	0.38643	0.3823	15607	71.5	3245086	6825	0.167618	210.33	3.79805
2013	Gansu Province	Pingliang City	35.5492	106.671	0.0314103	62200	90700	22.28	6513	1377453	5421	161.87	69.8016	13	116300	101.78	0.15	0.334733	0.381145	14702	932.75	3410775	6550	0.176176	212.49	3.61353
2014	Gansu Province	Pingliang City	35.5492	106.671	0.0361446	81200	99500	24.18	5636	1628415	5547	175	74.8823	16	159700	130.99	0.2	0.251859	0.39335	16776	1794	3505533	5917	0.181071	215.71	3.89674
2015	Gansu Province	Pingliang City	35.5492	106.671	0.0327606	78652	101450	27.09	5143	1774973	6313	164	70.3621	17	210000	153.05	0.1918	0.164021	0.464166	18490	16094	3476994	5367	0.179597	217.91	4.20057
2016	Gansu Province	Pingliang City	35.5492	106.671	0.0323721	72595	102423	28.04	4900	1941643	7733	184	78.6325	26	314800	169.041	0.1882	0.132453	0.470732	17486	12824.5	3673000	5670	0.189721	219.13	3.96384
2017	Gansu Province	Pingliang City	35.5492	106.671	0.0254759	62816	100968	25.14	5355	2098139	7733	119	50.8547	107	287700	196.201	0.181	0.131136	0.493596	24334	91	3812326	7704	0.200883	262.96	4.19971
2018	Gansu Province	Pingliang City	35.5492	106.671	0.0259814	57481	100396	22.24	3785	2081051	301700	186	79.4872	121	287700	203.726	0.1634	0.143763	0.538373	17225	32.5	3951651	10949	0.204114	229.23	4.26695
2019	Gansu Province	Pingliang City	35.5492	106.671	0.0152534	49084	112321	19.98	4533	1675757	301700	189	80.7692	192	287700	232.876	0.1284	0.204456	0.529096	21514	4413.5	4570000	14146	0.236788	232.71	4.24503
2011	Henan Province	Pingdingshan	33.7721	113.2	0.225988	281900	215700	9.14	22292	4107346	34473	265.67	48.4004	40.8457	209392	38.13	0.24	0.57885	0.117992	30227	24492	14800000	61910	3.35127	216.16	4.29522
2012	Henan Province	Pingdingshan	33.7721	113.2	0.207722	301100	216400	9.75	24834	4745812	36783	295.23	54.1111	44	229700	80.63	0.24	0.525687	0.14016	30380	242827	15000000	61476	3.37652	219.61	4.11969
2013	Henan Province	Pingdingshan	33.7721	113.2	0.208901	334000	238500	10.44	26619	5408693	39495	364.43	67.8009	47	261498	116.55	0.31	0.498292	0.145521	28938	294567	15600000	59307	3.5144	220.89	4.12218
2014	Henan Province	Pingdingshan	33.7721	113.2	0.224468	337343	234391	10.21	28090	6100913	29640	441	79.1599	56	366584	134.45	0.2842	0.489967	0.147532	33014	237204	16400000	56458	3.69565	225.89	4.38863
2015	Henan Province	Pingdingshan	33.7721	113.2	0.21994	320801	237573	9.8	21980	6901531	44808	359	63.8461	46	243758	164.43	0.2626	0.441886	0.152082	33984	30114.5	17100000	55169	3.85051	228.24	4.46922
2016	Henan Province	Pingdingshan	33.7721	113.2	0.218178	304275	245241	9.68	30406	7717130	42700	367	64.6127	50	261887	195.321	0.2824	0.422537	0.151035	36708	280936	18300000	57913	4.11996	231.6	4.469
2017	Henan Province	Pingdingshan	33.7721	113.2	0.218841	296661	245849	8.605	37436	8645347	67374	412	72.6631	51	264386	218.59	0.295	0.415915	0.159218	52117	29133	19800000	80085	4.50262	246.04	4.50668
2018	Henan Province	Pingdingshan	33.7721	113.2	0.16631	257160	234678	7.53	51842	8828619	50872	453	79.4737	58	283949	227.973	0.4623	0.401682	0.169796	42587	29841.5	21400000	72370	4.81992	237.2	4.52213
2019	Henan Province	Pingdingshan	33.7721	113.2	0.184345	246828	248207	7.32	58260	9783211	88195	483	84.7368	71	289701	260.381	0.3622	0.387029	0.170553	47201	35672	23700000	74109	5.35666	239.26	4.52046
2011	Sichuan Province	Guangyuan City	32.4416	105.85	0.0832168	36600	105400	20.77	7245	1667253	14884	206.78	66.4247	19.8051	144362	58.66	0.44	0.340787	0.34053	16225	15021.5	4035362	4025	0.0880699	213.84	3.93649
2012	Sichuan Province	Guangyuan City	32.4416	105.85	0.0849315	37200	108100	19.59	8369	1929854	16210	214.09	68.6846	24	142455	83.95	0.37	0.364723	0.336364	18627	2457	4686575	5905	0.102327	213.82	4.18359
2013	Sichuan Province	Guangyuan City	32.4416	105.85	0.0880952	44300	123000	18.18	11587	2194614	17638	221.74	71.4829	27	158218	111.84	0.38	0.421359	0.341727	16734	30407	5187500	8547	0.113264	215.53	4.2402
2014	Sichuan Province	Guangyuan City	32.4416	105.85	0.0806346	48567	118683	16.93	12437	2642250	22736	219	70.6224	34	177566	130.43	0.3843	0.397654	0.339785	22117	3692	5661920	14656	0.123623	218.47	4.26114
2015	Sichuan Province	Guangyuan City	32.4416	105.85	0.078632	47065	120476	16.48	10435	2966232	26487	219	71.7304	39	153428	156.34	0.3967	0.372396	0.346235	23263	24544	6054300	13039	0.13219	219.88	4.29575
2016	Sichuan Province	Guangyuan City	32.4416	105.85	0.0784587	48284	119966	16.13	11418	3310685	32989	230	75.4098	46	162276	181.912	0.3782	0.341874	0.34924	25072	1092	6600100	13112	0.144076	221.19	4.36608
2017	Sichuan Province	Guangyuan City	32.4416	105.85	0.0740121	49611	122633	15.43	9827	3717899	38002	248	81.8482	63	165462	203.878	0.2933	0.326499	0.342443	31878	2288	7309300	13869	0.159812	231.02	4.38684
2018	Sichuan Province	Guangyuan City	32.4416	105.85	0.0577053	49440	121927	14.73	8832	4053316	40951	243	80.7309	73	170481	210.938	0.2371	0.333092	0.345469	30105	1527.5	8018500	14939	0.175038	225.85	4.38529
2019	Sichuan Province	Guangyuan City	32.4416	105.85	0.0649073	50944	128857	16.24	9004	4469011	45429	255	85.2843	88	169271	242.826	0.1735	0.305711	0.275039	35262	16172	9420000	16771	0.205632	226.09	4.39256
2011	Sichuan Province	Guang'an City	30.4617	106.64	0.0120482	28400	86600	18.98	3887	2193456	19538	190.6	40.683	17	108124	49.03	0.21	0.401683	0.190682	20572	22204	6598977	5600	0.429621	210.66	4.09681
2012	Sichuan Province	Guang'an City	30.4617	106.64	0.0092437	29000	89700	18.61	5823	2547702	20795	206.58	44.0939	21	126364	78.76	0.22	0.413202	0.197629	23410	25785.5	7522228	6720	0.490687	210.58	3.9231
2013	Sichuan Province	Guang'an City	30.4617	106.64	0.0492308	33900	95500	17.96	7202	2920791	23602	209.28	44.4898	23	140853	111.53	0.22	0.413989	0.194666	17769	2691	8351436	7945	0.544777	211.7	4.04185
2014	Sichuan Province	Guang'an City	30.4617	106.64	0.0498465	36289	102069	16.94	7734	3670594	25692	233	49.3958	30	142234	126.76	0.2172	0.408248	0.203568	28489	27261	9196124	8590	0.599487	213.64	4.25979
2015	Sichuan Province	Guang'an City	30.4617	106.64	0.0469337	49230	107794	16.24	9731	4135312	35132	242	51.7769	41	187207	157.61	0.207	0.405812	0.223911	31046	35646	10100000	8590	0.655551	215.79	4.30952
2016	Sichuan Province	Guang'an City	30.4617	106.64	0.051171	42157	112345	15.78	8107	4687869	34735	262	56.1028	56	156031	183.04	0.2064	0.404126	0.225877	33130	3321.5	10800000	9165	0.703603	216.8	4.33889
2017	Sichuan Province	Guang'an City	30.4617	106.64	0.204894	176423	149144	14.83	6111	5249640	38226	273	58.7097	66	44508	204.749	0.2754	0.39249	0.252918	39213	299	11600000	10136	0.682966	232.18	4.33977
2018	Sichuan Province	Guang'an City	30.4617	106.64	0.204393	172445	154016	13.88	6946	5000091	60559	324	70.1299	69	53255	212.38	0.7875	0.348652	0.231181	38520	31434	12500000	13593	0.815553	226.23	4.41464
2019	Sichuan Province	Guang'an City	30.4617	106.64	0.180333	189508	147580	16.35	9760	5643120	7	321	69.9346	127	52792	229.138	0.3065	0.23096	0.243872	38522	25844	12500000	16146	0.815395	234.54	4.38564
2011	Guangdong Province	Guangzhou City	23.1353	113.271	0.374839	1425600	1673300	1.65	222300	52430000	233700	2566.93	315.115	569.73	2889700	82.11	6.17	0.333289	0.0950824	97588	2775.5	124000000	896100	3.23274	259.86	4.58363
2012	Guangdong Province	Guangzhou City	23.1353	113.271	0.358244	1484500	1781500	1.58	521165	59772666	232504	3040.21	369.72	563	3140535	130.86	5.13	0.31467	0.0991532	105909	3083028	136000000	939208	3.52621	262.03	4.58568
2013	Guangdong Province	Guangzhou City	23.1353	113.271	0.30345	1290200	1953400	1.48	541912	68828473	1256412	3176.12	381.608	766	3328651	173.11	9.39	0.308636	0.0898912	185338	314502	154000000	983051	4.01253	263.14	4.5891
2014	Guangdong Province	Guangzhou City	23.1353	113.271	0.282256	1209256	2052149	1.31	563212	71444503	1812758	3224	382.716	645	3239835	181.96	9.7149	0.303506	0.085966	128478	33650.5	167000000	1019291	4.34735	263.94	4.59591
2015	Guangdong Province	Guangzhou City	23.1353	113.271	0.266355	1128765	2073068	1.25	886688	79879595	2222763	3219	376.848	425	3177319	214.36	10.0529	0.286492	0.0954518	136188	3520621	181000000	1043221	2.43481	265.86	4.59978
2016	Guangdong Province	Guangzhou City	23.1353	113.271	0.252026	1075376	2175519	1.22	1129546	87064876	3070185	2828	325.057	496	3419036	232.638	13.0072	0.275078	0.0994374	141933	37128	195000000	1057281	2.62946	268.11	4.60171
2017	Guangdong Province	Guangzhou City	23.1353	113.271	0.233789	1073204	2216757	1.1	1712569	94025908	4159351	3083	343.318	522	3400899	266.787	16.5897	0.253902	0.10166	150678	4.08816e+06	212000000	1067335	2.89254	269.85	4.60286
2018	Guangdong Province	Guangzhou City	23.1353	113.271	0.21334	1057553	2427538	0.98	1636655	92561873	5181081	4008	431.897	544	3597872	282.664	0.2473	0.240052	0.109635	155491	429767	229000000	1086407	3.07497	270.77	4.60315
2019	Guangdong Province	Guangzhou City	23.1353	113.271	0.186727	1055858	2944359	1.06	2439456	95515699	6861781	3645	382.075	566	3588831	229.981	22.6695	0.241832	0.121263	156427	4.64327e+06	236000000	1152994	3.1785	270.54	4.60334
2011	Gansu Province	Qingyang City	35.7152	107.649	0.00621762	4300	91500	12.82	8577	1121131	6639	191.08	72.9313	9.5148	111463	34.62	0.15	0.587725	0.297425	20506	19.5	4543451	12606	0.45617	210.98	3.98316
2012	Gansu Province	Qingyang City	35.7152	107.649	0.0114286	8500	95900	13.79	14270	1298367	8397	152	57.9489	11	33300	68.26	0.14	0.577259	0.299959	23882	26	5293638	14387	0.53149	210.18	3.82144
2013	Gansu Province	Qingyang City	35.7152	107.649	0.0247126	63900	109700	12.72	15704	1480528	8695	220	83.3018	13	38838	93.15	0.2	0.563691	0.302884	22931	52	6053667	15715	0.607798	215.09	3.58996
2014	Gansu Province	Qingyang City	35.7152	107.649	0.0235171	74270	110444	11.62	17076	1871156	9865	227	85.4991	16	57442	142.67	0.1856	0.572541	0.277605	30087	78	6688607	16235	0.671547	216.99	4.1758
2015	Gansu Province	Qingyang City	35.7152	107.649	0.0228589	67915	111727	13.5	13496	2039560	10661	217	81.1792	15	74884	162.01	0.1751	0.490441	0.340601	27366	104	6094314	17941	0.611879	220.29	4.00824
2016	Gansu Province	Qingyang City	35.7152	107.649	0.0203038	62972	113386	14.3	9045	2231075	13275	157	58.1481	21	120129	172.169	0.1826	0.436945	0.360024	26734	130	5978324	17123	0.600233	223.23	4.03695
2017	Gansu Province	Qingyang City	35.7152	107.649	0.0186144	56101	113266	12.165	13945	2389481	15562	222	82.2222	43	93385	198.268	0.1816	0.439253	0.401528	54416	156	6529912	17875	0.585994	242.48	4.25857
2018	Gansu Province	Qingyang City	35.7152	107.649	0.0174404	49000	112678	10.03	10365	2536303	19222	234	86.6667	52	149716	209.127	0.1894	0.467839	0.355416	31312	182	7081499	22029	0.710994	229.72	4.34514
2019	Gansu Province	Qingyang City	35.7152	107.649	0.0244809	47259	128387	11.47	11641	1822123	20232	237	87.7778	68	591319	251.978	0.1542	0.467217	0.378397	32690	208	7430000	21248	0.203785	246.86	4.30305
2011	Hebei Province	Langfang	39.5434	116.691	0.355932	187000	206900	10.82	27916	4931150	29716	444.21	104.545	69.2955	372615	62.22	0.42	0.462115	0.141457	36773	373886	16100000	105079	3.71294	224.03	4.39871
2012	Hebei Province	Langfang	39.5434	116.691	0.337767	196700	222800	11.06	33688	5680821	32206	455.1	105.055	77	412629	104.93	0.42	0.459698	0.149381	40598	40417	17900000	105079	6.14496	223.9	4.39859
2013	Hebei Province	Langfang	39.5434	116.691	0.320729	205300	232200	10.24	31634	6441833	75051	486.4	115.152	84	445622	146.05	1.25	0.448477	0.150495	46046	445458	19400000	87167	0.304471	226.92	4.43647
2014	Hebei Province	Langfang	39.5434	116.691	0.342995	216506	234689	9.45	29444	7236964	33982	511	113.455	91	440415	155.96	1.4122	0.404102	0.139024	48407	466174	21800000	89021	7.45193	233.07	4.47285
2015	Hebei Province	Langfang	39.5434	116.691	0.31781	198495	245220	8.33	41606	7963816	32269	469	101.707	101	441963	183.02	1.449	0.375307	0.194814	54460	491354	24700000	156178	8.47214	238.75	4.51743
2016	Hebei Province	Langfang	39.5434	116.691	0.316343	204118	254585	7.33	76455	8819112	31309	604	128.511	120	459428	205.894	1.3375	0.377478	0.188044	58972	5375.5	27100000	121500	9.26816	241.27	4.54339
2017	Hebei Province	Langfang	39.5434	116.691	0.326981	432439	523110	6.83	66840	9803501	30812	575	121.308	164	473642	235.249	5.3079	0.368368	0.202257	91067	642447	29100000	122827	9.86647	257.01	4.5595
2018	Hebei Province	Langfang	39.5434	116.691	0.221521	158709	238511	6.33	56004	10430316	294787	642	134.029	193	466382	249.06	0.4758	0.354231	0.199584	64906	9717.5	31100000	127149	10.6446	250.73	4.55618
2019	Hebei Province	Langfang	39.5434	116.691	0.203513	141042	249572	6.65	74277	13279517	401862	668	138.302	196	471328	262.068	0.4649	0.356934	0.200178	65512	75101	32000000	136428	10.9452	253.81	4.56351
2011	Shaanxi Province	Yan'an City	36.5911	109.497	0.0386694	90000	145900	7.79	18488	1297432	12956	250.28	107.462	20.44	223408	33.3	0.32	0.698334	0.201029	50807	10127	11100000	24479	0.313091	211.18	4.12869
2012	Shaanxi Province	Yan'an City	36.5911	109.497	0.0373984	90900	150800	7.64	21479	1517367	14936	280.22	119.04	23	37100	70.84	0.31	0.712601	0.207897	57876	13	12700000	29045	0.35743	211.17	4.18081
2013	Shaanxi Province	Yan'an City	36.5911	109.497	0.0745283	145900	169400	7.93	20289	1714572	15986	266.81	112.199	26	45882	106.35	0.15	0.702124	0.217614	56896	533	13500000	26739	0.380803	211.91	4.21443
2014	Shaanxi Province	Yan'an City	36.5911	109.497	0.0726317	160068	185520	8.2	23611	1931804	15074	268	114.383	28	46188	128.14	0.279	0.692608	0.223948	62714	3458	13900000	25786	0.38979	213.7	4.05309
2015	Shaanxi Province	Yan'an City	36.5911	109.497	0.0755887	144602	189026	9.25	22408	2410879	16351	252	107.006	29	289123	159.19	0.2621	0.593286	0.263303	53924	6383	12000000	24489	0.338692	219.53	4.30965
2016	Shaanxi Province	Yan'an City	36.5911	109.497	0.0713543	143299	190845	10.86	24676	2579467	15324	249	105.063	37	204600	190.277	0.2688	0.514622	0.302281	48300	9308	10800000	23146	0.305993	225.23	4.32679
2017	Shaanxi Province	Yan'an City	36.5911	109.497	0.079494	138999	192051	9.86	21197	2846503	30977	296	124.37	179	207486	212.462	0.3022	0.556434	0.269146	46935	12233	13200000	31623	0.202217	245.71	4.35246
2018	Shaanxi Province	Yan'an City	36.5911	109.497	0.0913167	133545	171925	8.86	22528	3149784	34300	268	114.53	183	252059	220.131	0.2527	0.58494	0.255106	68940	15158	15600000	24540	0.240165	222.88	4.44349
2019	Shaanxi Province	Yan'an City	36.5911	109.497	0.0910061	130462	217345	8.97	28323	4111274	39950	270	115.385	62.9592	208213	227.158	0.2691	0.581322	0.268736	73703	25265.5	16600000	28802	0.256355	221.94	4.44089
2011	Henan Province	Kaifeng City	34.8029	114.315	0.21887	131200	252000	22.15	15221	4346031	31808	229.05	42.1513	37.3948	163158	36.99	0.36	0.401867	0.135194	22972	152432	10700000	81451	2.96249	211.85	4.26883
2012	Henan Province	Kaifeng City	34.8029	114.315	0.247677	145800	255400	21.35	18596	5034914	21225	254.63	46.7726	40	24738	76.65	0.4	0.403544	0.142235	25922	16100.5	12100000	81610	3.3344	213.12	4.24366
2013	Henan Province	Kaifeng City	34.8029	114.315	0.322642	260300	213900	20.56	22106	5778067	24412	327.86	59.2768	54	271520	117.88	0.51	0.407724	0.144491	24657	285337	13600000	86625	3.7667	214.17	4.34787
2014	Henan Province	Kaifeng City	34.8029	114.315	0.308181	250787	219904	19.11	24347	5883150	24407	341	61.5746	56	270920	133.34	0.5175	0.384885	0.149561	32454	323232	14900000	120078	2.64081	216.34	4.39824
2015	Henan Province	Kaifeng City	34.8029	114.315	0.323731	258554	229468	17.68	25394	7471440	31138	382	68.973	53	636494	162.87	0.4813	0.36924	0.164629	35326	45214	16100000	89321	2.8422	223.7	4.44518
2016	Henan Province	Kaifeng City	34.8029	114.315	0.372687	294994	241941	16.39	31111	7563303	32628	416	74.4186	52	476691	184.523	0.493	0.367546	0.168524	38619	108908	17600000	91191	1.09969	226.6	4.45582
2017	Henan Province	Kaifeng City	34.8029	114.315	0.371419	282478	238287	15.015	33187	9448066	59967	377	67.4419	86	256747	218.703	0.4342	0.360077	0.177339	42413	431769	18800000	95453	1.0394	245.35	4.50105
2018	Henan Province	Kaifeng City	34.8029	114.315	0.255718	179691	210421	13.64	44454	9805570	6271	411	73.3929	99	275081	232.094	1.2208	0.347099	0.184011	43936	46780.5	20000000	99813	1.10255	233.8	4.52015
2019	Henan Province	Kaifeng City	34.8029	114.315	0.240399	157999	216766	13.46	66753	9630326	6887	436	77.7184	115	270866	288.586	0.3592	0.314391	0.179612	51733	46676.5	23600000	104044	1.30176	232.93	4.53241
2011	Hebei Province	Zhangjiakou City	40.7732	114.893	0.186595	135100	233300	16.12	10084	3820468	19112	265.87	56.8828	41.1217	262935	47.19	0.55	0.371416	0.206967	25649	121426	11200000	45082	2.97503	223.59	4.23494
2012	Hebei Province	Zhangjiakou City	40.7732	114.893	0.176179	148200	244600	16.68	13035	4395960	27908	301.1	64.2827	49	262835	83.43	0.66	0.358193	0.216093	28139	16224	12300000	45501	3.28073	223.75	4.08072
2013	Hebei Province	Zhangjiakou City	40.7732	114.893	0.165385	126400	258100	18.32	13595	4997744	33514	327.32	70.1049	51	279853	120.03	0.55	0.357252	0.223858	28201	179952	13200000	15741	0.0357171	221.26	4.25394
2014	Hebei Province	Zhangjiakou City	40.7732	114.893	0.148858	112861	263420	17.76	15201	5622033	20762	334	71.2761	56	269152	134.3	0.5831	0.352579	0.244418	30540	211367	13500000	46448	3.58769	221.82	4.39089
2015	Hebei Province	Zhangjiakou City	40.7732	114.893	0.140399	107007	264631	17.87	11801	6181190	37996	351	74.8385	58	251208	161.88	0.5744	0.323957	0.286211	30840	216203	13600000	67806	1.53207	224.25	4.43145
2016	Hebei Province	Zhangjiakou City	40.7732	114.893	0.130954	98012	267133	18.15	22530	6831739	47675	386	82.1277	83	261229	187.134	0.5099	0.271673	0.283216	33142	3009.5	14700000	17565	0.335237	226.38	4.49635
2017	Hebei Province	Zhangjiakou City	40.7732	114.893	0.119457	69629	246836	16.45	20821	7525211	61776	417	89.6774	105	269353	212.761	0.4971	0.274061	0.331163	41038	32272.5	15000000	53969	0.326325	247.06	4.51238
2018	Hebei Province	Zhangjiakou City	40.7732	114.893	0.11699	71464	252768	14.75	28555	7950923	75418	454	97.6344	124	269490	220.219	0.3782	0.24984	0.364603	34661	285708	15400000	58316	0.351388	236.76	4.52119
2019	Hebei Province	Zhangjiakou City	40.7732	114.893	0.117076	71440	279553	15.72	23308	5594676	82346	1173	252.258	339	261880	233.704	0.6524	0.242895	0.393965	35025	302627	15500000	65764	0.354676	239.87	4.52182
2011	Hunan Province	Zhangjiajie City	29.1228	110.486	0.0598007	21200	68400	12.99	2981	978713	6710	76.69	45.5404	16.8	91063	40.79	0.24	0.210306	0.229403	20082	27664	2980421	20356	0.108973	248.4	4.06946
2012	Hunan Province	Zhangjiajie City	29.1228	110.486	0.0533333	22200	66900	12.47	5014	1127076	8991	90.9	53.4392	17	112745	87.47	0.23	0.207649	0.238455	22658	34534.5	3389855	12140	0.123944	249.86	4.10158
2013	Hunan Province	Zhangjiajie City	29.1228	110.486	0.0505618	23400	65200	12.44	3878	1240053	10981	93.08	54.4646	19	125500	123.83	0.2	0.209216	0.240381	21383	4361.5	3656506	11938	0.133693	249.69	3.95505
2014	Hunan Province	Zhangjiajie City	29.1228	110.486	0.0518038	24826	66535	11.6	3706	1572559	10697	103	59.8489	20	161001	132.94	0.1967	0.198893	0.28497	27051	526.5	4100187	11920	0.149915	252.49	4.17801
2015	Hunan Province	Zhangjiajie City	29.1228	110.486	0.0584295	20556	65441	11.58	3049	1773651	13100	104	61.1873	24	198500	160.43	0.1809	0.186665	0.322385	29425	6012.5	4477004	12608	0.163693	254.08	4.24448
2016	Hunan Province	Zhangjiajie City	29.1228	110.486	0.0639944	19019	66856	11.43	4851	1981067	17926	120	70.1754	30	104020	185.706	0.175	0.174022	0.292857	32300	7663.5	4930990	21431	0.190092	255.9	4.27259
2017	Hunan Province	Zhangjiajie City	29.1228	110.486	0.0715335	19386	68067	10.79	6401	2192134	21154	138	81.1765	36	113123	213.549	0.1909	0.162846	0.283061	53109	767	5360073	13816	0.209677	270.29	4.32298
2018	Hunan Province	Zhangjiajie City	29.1228	110.486	0.0578577	18418	65626	10.15	8286	2300732	24435	149	87.6471	45	115778	222.228	0.3021	0.133318	0.30329	37719	8853	5789155	14905	0.225522	261.98	4.31941
2019	Hunan Province	Zhangjiajie City	29.1228	110.486	0.0493952	19811	78696	12.58	13832	2535629	26540	161	95.2663	52	112208	230.49	0.1799	0.075942	0.340491	35767	95478.5	5520000	16204	0.215037	260.16	4.36949
2011	Gansu Province	Zhangye	38.9321	100.456	0.13165	30800	69400	27.86	4582	802774	4635	112.01	85.5691	8.73	50486	48.41	0.09	0.279476	0.29133	21357	42126.5	2568376	17818	0.0605749	206.9	3.81596
2012	Gansu Province	Zhangye	38.9321	100.456	0.129825	30500	72600	28.05	4874	945149	5072	119.07	91.0321	12	45350	85.73	0.12	0.258694	0.292388	24204	28099.5	2919280	19646	0.0688509	208.41	3.86766
2013	Gansu Province	Zhangye	38.9321	100.456	0.108824	45400	79400	25.95	6182	1060517	5350	115.12	87.6771	14	68106	114.64	0.15	0.263504	0.286963	25647	14072.5	3359718	20390	0.0792386	212.98	4.15056
2014	Gansu Province	Zhangye	38.9321	100.456	0.103949	42152	81357	24.6	7382	1355538	5785	119	91.7502	16	68514	138.3	0.1375	0.235559	0.298209	29852	45.5	3617771	20139	0.0853248	217.79	4.2123
2015	Gansu Province	Zhangye	38.9321	100.456	0.0974093	38332	81867	25.44	5302	1476181	6007	145	111.478	30	83361	162.55	0.1383	0.19463	0.330564	30704	52	3735300	19808	0.0880967	219.74	4.29208
2016	Gansu Province	Zhangye	38.9321	100.456	0.0972235	37756	82485	25.61	8512	1609038	7147	115	87.7863	27	84550	180.425	0.1628	0.176575	0.363785	32729	43.3333	3999436	19638	0.0943263	221.27	4.27353
2017	Gansu Province	Zhangye	38.9321	100.456	0.0943542	29396	81655	23.735	6798	1730520	8045	120	91.6031	38	74738	213.32	0.1493	0.137799	0.407037	31881	34.6667	4038252	19233	0.110391	247.26	4.37386
2018	Gansu Province	Zhangye	38.9321	100.456	0.0746487	24969	75731	21.86	7319	1760465	7787	153	116.794	48	73508	220.064	0.1186	0.113905	0.394902	33105	26	4077067	18947	0.111365	234.01	4.36401
2019	Gansu Province	Zhangye	38.9321	100.456	0.0629857	22663	80643	25.59	8773	2069327	16100	123	93.8931	82	67829	217.602	0.0916	0.112616	0.342227	36314	1904.5	4490000	18652	0.122644	229.13	4.3511
2011	Jiangsu Province	Xuzhou City	34.2127	117.291	0.209556	249400	359500	9.42	103526	11418882	62743	681.97	69.8239	76.8316	491997	59.82	0.62	0.425104	0.127896	41407	952698	35500000	131747	1.16907	231.13	4.4898
2012	Jiangsu Province	Xuzhou City	34.2127	117.291	0.225354	261100	358400	9.52	125901	13124990	67220	760.87	76.8168	96	539106	101.64	0.64	0.414935	0.131965	46877	11186.5	40200000	115815	1.32211	231.95	4.50413
2013	Jiangsu Province	Xuzhou City	34.2127	117.291	0.214845	672000	411100	9.75	144855	14959079	105000	727.18	72.2197	103	588980	137.54	0.97	0.407586	0.134273	44050	10055.5	44400000	136313	1.46011	232.75	4.5238
2014	Jiangsu Province	Xuzhou City	34.2127	117.291	0.217064	645300	417500	9.54	174827	20991974	121718	751	73.3757	108	581325	153.79	0.91	0.379479	0.13333	57655	1077609	49600000	137239	1.6206	235.67	4.52598
2015	Jiangsu Province	Xuzhou City	34.2127	117.291	0.220655	619142	416925	9.49	191900	23584483	173335	756	73.4908	116	568207	181.53	0.7489	0.368238	0.141443	61511	928122	53200000	137631	1.73682	236.75	4.53612
2016	Jiangsu Province	Xuzhou City	34.2127	117.291	0.225105	561116	423484	9.35	207600	26593863	237731	762	73.1988	224	607779	210.53	0.69	0.350888	0.137383	66845	101231	58100000	140825	1.89635	238.05	4.56531
2017	Jiangsu Province	Xuzhou City	34.2127	117.291	0.214834	541673	422520	9.35	215540	28869207	291300	811	78.0558	269	631665	239.328	0.6616	0.339991	0.130628	103339	1.07894e+06	62800000	129254	2.06774	249.72	4.57436
2018	Jiangsu Province	Xuzhou City	34.2127	117.291	0.191042	443916	417462	9.35	254531	31020049	340254	904	86.5072	290	675499	253.732	0.7589	0.324224	0.130397	76915	1234012	67600000	130699	2.20543	239.7	4.57891
2019	Jiangsu Province	Xuzhou City	34.2127	117.291	0.159916	288119	445963	9.55	258900	35331872	364111	961	92.2265	337	689407	269.293	0.8137	0.32631	0.123369	81138	188480	71500000	134722	2.33464	240.57	4.58294
2011	Shandong Province	Dezhou	37.4413	116.366	0.33238	172100	208000	11.77	26049	7575235	32700	417.94	72.559	42.6236	265675	37.77	0.45	0.474079	0.0903951	34905	12564.5	19500000	39687	3.61913	222.13	4.41846
2012	Shandong Province	Dezhou	37.4413	116.366	0.332854	182400	232100	10.96	32909	8722921	35900	476.79	82.561	50	283900	77.08	0.48	0.470079	0.108541	39710	14254.5	22300000	39495	4.13833	223.92	4.44337
2013	Shandong Province	Dezhou	37.4413	116.366	0.331754	264000	305300	11.12	54229	9905000	40500	489.03	84.4903	54	304000	118.57	0.51	0.463511	0.108652	42497	139568	24600000	40014	4.5651	224.86	4.4746
2014	Shandong Province	Dezhou	37.4413	116.366	0.317629	258260	313233	10.42	42081	11167947	54377	484	82.9904	56	202533	128.5	0.5235	0.448696	0.106031	45641	101758	26000000	43116	1.48263	228.82	4.44529
2015	Shandong Province	Dezhou	37.4413	116.366	0.328651	259730	302875	10.31	75073	12574087	60156	437	74.4121	71	181676	155.68	0.5266	0.441496	0.122802	48062	77187.5	27500000	51250	1.57107	229.99	4.44642
2016	Shandong Province	Dezhou	37.4413	116.366	0.326824	254814	299312	10.1	59565	13949692	59221	445	75.0422	117	270961	182.763	0.5476	0.426708	0.112827	50856	8443.5	29300000	58413	1.67504	231.96	4.52286
2017	Shandong Province	Dezhou	37.4413	116.366	0.336212	248528	296976	9.785	51520	15371166	113100	466	78.3193	126	269462	208.199	0.5429	0.421747	0.114869	68314	8586.5	31600000	63654	1.79336	240.76	4.53055
2018	Shandong Province	Dezhou	37.4413	116.366	0.319707	214587	269680	9.47	137460	15255078	138500	508	84.9498	145	275905	219.292	0.3382	0.420362	0.122518	58252	18031	33800000	63606	1.9305	233.35	4.55082
2019	Shandong Province	Dezhou	37.4413	116.366	0.229457	152893	256695	10.32	114850	11143255	218800	525	87.6461	157	271124	249.336	0.3755	0.371754	0.144725	52295	1046.5	30200000	70271	1.72587	237.57	4.55749
2011	Sichuan Province	Deyang	31.1331	104.404	0.339806	149400	117600	15.63	15902	3515724	20317	294.96	75.5339	36.8066	187731	46.31	0.24	0.556034	0.134717	31562	124598	11400000	48102	1.75532	208.75	4.13471
2012	Sichuan Province	Deyang	31.1331	104.404	0.356809	135800	120900	15.16	22789	4080002	23804	331.45	84.6616	183	216830	95.91	0.63	0.561238	0.130179	35945	125749	12800000	54697	1.97562	209.51	4.31364
2013	Sichuan Province	Deyang	31.1331	104.404	0.382633	213500	143000	13.94	25401	4676660	29616	310.2	79.1327	51	254337	127.81	0.88	0.561484	0.135875	35611	14911	14000000	56002	2.15424	212.06	4.33046
2014	Sichuan Province	Deyang	31.1331	104.404	0.365743	189655	156824	13.15	36192	5448356	21402	349	88.9172	67	390151	147.37	0.5054	0.562729	0.130037	43091	175.5	15200000	67148	2.33896	214	4.39694
2015	Sichuan Province	Deyang	31.1331	104.404	0.35748	164393	156615	12.97	26227	6159572	24894	366	93.8486	74	210499	171.69	0.491	0.546564	0.136739	45701	14631.5	16100000	73084	2.47695	217.78	4.44055
2016	Sichuan Province	Deyang	31.1331	104.404	0.352952	163117	154093	12.53	20925	6988068	28222	402	102.551	86	219779	196.989	0.2815	0.530399	0.129609	49835	78923	17500000	88810	2.7044	220.94	4.46977
2017	Sichuan Province	Deyang	31.1331	104.404	0.35835	154051	155101	11.76	21105	7907827	53280	406	104.639	157	499163	221.871	0.2737	0.465233	0.125915	68888	53924	19800000	109492	1.74036	234.62	4.4941
2018	Sichuan Province	Deyang	31.1331	104.404	0.332976	151980	157668	10.99	21934	8205977	71529	400	103.359	125	241929	226.555	0.8953	0.45748	0.12284	62569	58162	22100000	112999	2.01995	229.64	4.50456
2019	Sichuan Province	Deyang	31.1331	104.404	0.318538	129362	159641	10.04	34433	9076500	105157	439	114.323	135	242160	225.84	0.2263	0.464854	0.123372	65745	806	23400000	119732	2.13139	229.19	4.52244
2011	Shanxi Province	Xinzhou	38.4224	112.741	0.0711366	74700	166500	9.9	11537	1855156	19450	222.3	71.6866	36.8	161000	40.6	0.4	0.443967	0.27448	18019	10907	5545452	18250	0.279791	228.64	4.21244
2012	Shanxi Province	Xinzhou	38.4224	112.741	0.069685	79800	170200	9.22	16441	2154876	22350	263.12	84.8774	39	181000	78.62	0.41	0.43611	0.292343	20081	12759.5	6209439	20691	0.313292	229.95	4.22249
2013	Shanxi Province	Xinzhou	38.4224	112.741	0.060076	81000	178800	9.68	17761	2460390	23000	268.5	86.2235	34	183000	108.65	0.43	0.410702	0.32558	21052	3211	6547321	18925	0.0260673	230.63	4.24393
2014	Shanxi Province	Xinzhou	38.4224	112.741	0.0615127	72621	178402	9.55	8607	2571412	24000	271	86.72	37	181000	129.5	0.399	0.387307	0.314478	21796	2808	6803394	18930	0.516975	230	4.26506
2015	Shanxi Province	Xinzhou	38.4224	112.741	0.05784	68622	174426	9.35	9208	3111835	29830	271	88.4118	39	169902	163.21	0.34	0.360815	0.355252	21731	2782	6812356	20251	0.342846	236.6	4.26182
2016	Shanxi Province	Xinzhou	38.4224	112.741	0.049227	64812	172284	8.84	10618	3380208	29000	273	88.6364	40	406000	187.743	0.3129	0.348118	0.345676	22747	21586.5	7161357	26944	0.360411	238.21	4.1019
2017	Shanxi Province	Xinzhou	38.4224	112.741	0.046313	64807	172554	7.94	18721	3615490	35946	295	95.7792	51	169700	210.315	0.306	0.439325	0.347835	24543	28236	8526327	27035	0.420533	253.82	4.33626
2018	Shanxi Province	Xinzhou	38.4224	112.741	0.0447434	64230	167948	7.04	13771	3901533	38362	178	57.7922	64	210000	218.925	0.2719	0.394589	0.317227	31209	30452.5	9891298	22525	0.497801	237.69	4.34874
2019	Shanxi Province	Xinzhou	38.4224	112.741	0.0397004	66412	172259	8.56	13478	4197602	46793	316	102.932	69	161561	229.3	0.3123	0.401597	0.370274	31573	234	10000000	28474	0.50555	239.29	4.38982
2011	Hunan Province	Huaihua	27.5752	110.009	0.112962	72700	200000	15.29	7069	2747360	19756	238.14	46.3759	27.693	42104	35.28	0.46	0.394865	0.210801	17816	46228	8456310	35134	1.26972	225.04	4.19436
2012	Hunan Province	Huaihua	27.5752	110.009	0.106186	79700	208000	14.51	10062	3167257	23203	257.87	49.9264	33	255536	77.76	0.47	0.400343	0.22229	21018	53163.5	10000000	38855	1.5031	226.11	4.20445
2013	Hunan Province	Huaihua	27.5752	110.009	0.0951389	78700	206200	14.22	12208	3803097	25482	306.64	59.5417	36	274667	111.78	0.47	0.390241	0.230072	21702	61197.5	11200000	38145	1.67818	227.73	4.03576
2014	Hunan Province	Huaihua	27.5752	110.009	0.0908388	70187	211352	14.49	12369	4510783	30382	338	64.3197	40	382225	125.55	0.4862	0.388627	0.237804	24368	1274	11800000	36614	1.77363	227.36	4.07747
2015	Hunan Province	Huaihua	27.5752	110.009	0.0942867	66252	196433	14.48	12700	5027559	34256	336	64.8611	49	463379	155.11	0.3945	0.37076	0.262736	26060	74061	12700000	37570	1.91178	229.2	4.31248
2016	Hunan Province	Huaihua	27.5752	110.009	0.0864388	61455	200296	14.32	19286	5618962	46284	323	61.7591	59	717657	180.109	0.3806	0.329835	0.267521	28515	3217.5	14000000	29202	1.93684	233.16	4.14144
2017	Hunan Province	Huaihua	27.5752	110.009	0.0678651	52955	197346	13.405	43841	6206461	61630	366	70.1149	76	282809	205.614	0.3688	0.275798	0.292618	56464	3516.5	14600000	30465	2.08214	274.86	4.41091
2018	Hunan Province	Huaihua	27.5752	110.009	0.0666746	55067	196983	12.49	55654	6651936	76476	409	78.0534	99	298420	214.244	0.2531	0.249255	0.30546	30449	3666	15100000	31233	2.24854	244.55	4.43065
2019	Hunan Province	Huaihua	27.5752	110.009	0.0588024	52176	224645	13.88	85523	6220989	86137	438	83.5878	115	277932	226.727	0.4129	0.22569	0.290852	32453	4277	16200000	33239	2.40267	244.43	4.41079
2011	Guangdong Province	Huizhou	23.1164	114.424	0.706903	630800	215500	4.92	52944	6847206	21278	419.86	122.408	81.8166	549072	69.23	0.46	0.548373	0.108553	45331	101940	41800000	22007	0.776942	230.42	4.48829
2012	Guangdong Province	Huizhou	23.1164	114.424	0.685618	652200	236600	5.57	51031	7541529	23318	501.16	146.581	104	623911	110.86	0.48	0.54757	0.115767	50873	1123083	20900000	24300	0.878823	231.31	4.47438
2013	Guangdong Province	Huizhou	23.1164	114.424	0.649245	597400	262500	5.26	55635	8579079	23765	597.79	174.08	110	616640	150.29	0.67	0.546866	0.122572	78086	1.19221e+06	23700000	27012	0.994192	231.88	4.5168
2014	Guangdong Province	Huizhou	23.1164	114.424	0.670104	653327	264196	5.1	197644	9687020	26423	698	200.287	123	596051	159.94	0.7505	0.534035	0.124309	63657	1277783	26800000	30183	1.11248	234.04	4.5291
2015	Guangdong Province	Huizhou	23.1164	114.424	0.675045	644674	273017	4.7	197946	10707243	29108	669	187.358	133	579562	191.44	0.8165	0.517345	0.154797	66231	74743.5	30000000	34174	1.16427	235.37	4.54879
2016	Guangdong Province	Huizhou	23.1164	114.424	0.675285	674848	285200	4.83	218192	12278804	30522	697	191.484	149	609900	213.896	0.7166	0.508094	0.149194	71605	742638	31400000	37322	1.26517	236.09	4.56101
2017	Guangdong Province	Huizhou	23.1164	114.424	0.671917	690380	296147	5.03	258472	13634635	28877	717	194.309	183	644799	242.587	0.7129	0.495528	0.144629	98163	743301	34100000	39212	1.42031	239.47	4.5689
2018	Guangdong Province	Huizhou	23.1164	114.424	0.645321	643100	307354	4.66	221734	14789690	334939	722	189.501	199	664942	257.605	0.4452	0.49548	0.132637	85418	4.12662e+06	37600000	44018	1.52134	238.74	4.57535
2019	Guangdong Province	Huizhou	23.1164	114.424	0.602867	636344	368889	4.29	251859	19245535	430100	737	188.974	220	648080	244.792	0.8375	0.477343	0.147215	86043	605430	41000000	49160	1.54876	238.26	4.57733
2011	Sichuan Province	Chengdu	30.6558	104.082	0.291122	1096800	890300	4.78	147010	28612835	93739	2022.99	173.901	188.712	1586814	59.7	1.69	0.380884	0.125153	48755	4.25944e+06	68500000	647160	3.15588	244.58	4.57861
2012	Sichuan Province	Chengdu	30.6558	104.082	0.277485	1150300	970600	4.28	190863	33176664	109598	2136.1	182.059	189	1679676	122.82	1.79	0.386979	0.120882	57624	5583.5	81400000	685639	3.74721	245.2	4.58323
2013	Sichuan Province	Chengdu	30.6558	104.082	0.197525	2021400	3243500	3.88	205998	37528793	102673	2274.84	191.485	257	1840208	161.17	14.54	0.383482	0.127541	76674	7.29039e+06	91100000	701701	4.27647	246.36	4.58784
2014	Sichuan Province	Chengdu	30.6558	104.082	0.228128	1210699	1515284	3.55	253590	44688846	90961	2203	181.961	288	3100859	173.19	10.1674	0.38337	0.133246	70019	5694	101000000	729338	4.63011	248.07	4.59387
2015	Sichuan Province	Chengdu	30.6558	104.082	0.202067	1913654	3421414	3.45	390170	49461930	574900	2221	180.856	474	4040200	205.3	16.9835	0.31673	0.135951	74273	4888	108000000	755767	3.33369	249.34	4.59785
2016	Sichuan Province	Chengdu	30.6558	104.082	0.183404	1843488	3650910	3.9	462043	57423661	815600	2407	172.051	599	2019100	225.057	31.2864	0.281219	0.131131	76960	41944.5	122000000	791593	3.30983	249.21	4.59988
2017	Sichuan Province	Chengdu	30.6558	104.082	0.185654	2018926	3879220	3.655	532565	64035285	1013700	2673	186.272	678	2113923	253.893	31.4432	0.258861	0.126094	103757	916.5	138000000	817432	3.78879	253.04	4.60094
2018	Sichuan Province	Chengdu	30.6558	104.082	0.172361	1973831	4107350	3.41	730705	68018100	1289200	2867	194.241	679	2266342	266.771	0.2858	0.24315	0.119758	94782	79787.5	153000000	840297	4.17263	250.71	4.602
2019	Sichuan Province	Chengdu	30.6558	104.082	0.159965	1950580	4497270	3.6	1057709	83134016	1602900	2617	174.467	782	2176412	254.579	26.1621	0.238388	0.117966	103386	85598.5	170000000	879335	4.62687	261.97	4.60219
2011	Jiangsu Province	Yangzhou City	32.4007	119.419	0.366896	240900	179400	7.02	96914	8537440	45797	456.31	99.1763	87.9502	378326	68.16	0.56	0.484077	0.100511	58950	138216	26300000	77780	1.1188	231.7	4.51837
2012	Jiangsu Province	Yangzhou City	32.4007	119.419	0.360839	241400	186400	7	98110	9739689	54471	490.95	107.101	74	404235	105.78	0.64	0.471925	0.0970961	65692	139022	29300000	83844	1.24764	233.03	4.50371
2013	Jiangsu Province	Yangzhou City	32.4007	119.419	0.251434	757100	253800	6.9	104640	11068789	104000	430.23	93.5689	77	426893	146.75	1.16	0.471183	0.0981786	70696	127322	32500000	81717	1.41024	234.12	4.51543
2014	Jiangsu Province	Yangzhou City	32.4007	119.419	0.273482	863500	268600	6.15	113031	11280986	124492	422	91.4806	83	417571	163.72	1.11	0.454954	0.0994419	82654	902044	37000000	80955	1.6036	236.73	4.51784
2015	Jiangsu Province	Yangzhou City	32.4007	119.419	0.26556	810358	273322	6.02	131900	12369601	165024	441	95.6367	88	405147	195.19	1.0294	0.410198	0.110231	89647	551466	40200000	81550	1.74191	237.87	4.54462
2016	Jiangsu Province	Yangzhou City	32.4007	119.419	0.261725	761353	259647	5.65	122800	13588007	192454	437	94.5887	147	422884	226.784	0.99	0.41586	0.107649	99151	80548	44500000	80450	1.92948	239.31	4.55264
2017	Jiangsu Province	Yangzhou City	32.4007	119.419	0.248446	726600	254400	5.325	149805	14940055	233600	463	100.652	185	441921	251.599	0.92	0.396022	0.0999571	133566	83284.5	49600000	75619	2.20233	246.18	4.56091
2018	Jiangsu Province	Yangzhou City	32.4007	119.419	0.224215	738475	232042	5	160500	15570299	276063	508	110.675	181	458482	263.819	0.952	0.385178	0.103068	120944	79586	54700000	78957	2.37041	242.01	4.57029
2019	Jiangsu Province	Yangzhou City	32.4007	119.419	0.193077	579636	277423	5.01	173400	14232000	319143	525	114.88	185	469212	277.15	1.0804	0.38666	0.104607	128856	901914	58500000	86964	2.49042	242.52	4.56551
2011	Hebei Province	Chengde City	40.9579	117.969	0.173742	78500	171900	14.99	13700	3038803	16920	208.85	55.7975	33.9857	193597	44.82	0.39	0.490644	0.174206	31705	37017.5	11000000	40276	1.43217	215.19	4.23646
2012	Hebei Province	Chengde City	40.9579	117.969	0.161742	84400	175500	15.67	15705	3497219	17534	239.3	63.4916	41	216095	81.42	0.4	0.468534	0.199503	33791	8729.5	11800000	41258	1.53297	215.75	4.28165
2013	Hebei Province	Chengde City	40.9579	117.969	0.175248	106500	192400	16.54	21420	3925745	26188	267.47	70.7405	41	227162	121.4	0.64	0.439332	0.205767	33653	26890.5	12700000	41711	0.0320144	215.84	4.31505
2014	Hebei Province	Chengde City	40.9579	117.969	0.163983	97682	197906	16.81	16660	4418912	28820	285	74.8621	46	221472	130.33	0.4666	0.43877	0.189431	38128	9711	13400000	40567	1.07147	216.37	4.34139
2015	Hebei Province	Chengde City	40.9579	117.969	0.158962	89165	207037	17.34	15566	4907935	33314	281	73.4929	49	211022	159.5	0.4458	0.401537	0.215301	38505	103734	13600000	41144	1.08438	218.48	4.38946
2016	Hebei Province	Chengde City	40.9579	117.969	0.145173	91433	201670	16.53	24083	5433067	40064	319	83.2898	67	224260	185.263	0.438	0.388023	0.211149	40741	169	14400000	43063	1.1481	221.15	4.44574
2017	Hebei Province	Chengde City	40.9579	117.969	0.115888	63601	199398	17.29	21410	6033630	44936	374	98.4211	74	216247	210.906	0.5355	0.33877	0.230399	60575	2450.5	14600000	44883	1.16955	252.03	4.4723
2018	Hebei Province	Chengde City	40.9579	117.969	0.116486	65839	198597	18.05	25418	6407414	52967	372	97.3822	96	227246	215.31	0.6045	0.278837	0.254582	41476	14547	14800000	47571	1.18237	227.63	4.48201
2019	Hebei Province	Chengde City	40.9579	117.969	0.122529	67873	200071	20.26	18670	4863306	55178	781	203.916	229	219940	224.97	0.6456	0.224167	0.28676	41080	35464	14700000	53941	1.17398	226.27	4.4701
2011	Jiangxi Province	Fuzhou City	27.9549	116.365	0.183187	95500	135100	18.44	10908	2661681	16876	169.8	41.2136	20.18	130716	40.72	0.3	0.443538	0.240625	18907	11459.5	7425067	47720	0.349909	209.84	4.0383
2012	Jiangxi Province	Fuzhou City	27.9549	116.365	0.192953	148700	140700	18.42	18075	3006747	18400	199.62	47.7788	29	149581	81.45	0.33	0.439894	0.24509	20922	127562	8250400	24495	0.388803	210.32	4.26991
2013	Jiangxi Province	Fuzhou City	27.9549	116.365	0.201366	196100	164600	17.38	23978	3395954	22516	219.96	52.4214	34	164107	121.95	0.28	0.433779	0.242038	22396	14878.5	9406413	24921	0.442655	213.25	4.30045
2014	Jiangxi Province	Fuzhou City	27.9549	116.365	0.222636	214538	164490	16.76	31291	3794962	23569	220	51.462	43	162720	136.5	0.269	0.427626	0.246717	26119	16341	10400000	28728	0.487892	214.89	4.30732
2015	Jiangxi Province	Fuzhou City	27.9549	116.365	0.212673	219584	167266	16.45	49486	4303478	24881	231	57.8541	49	169812	160.97	0.2524	0.438325	0.266298	27735	254553	11100000	30118	0.520065	217.37	4.39077
2016	Jiangxi Province	Fuzhou City	27.9549	116.365	0.222417	200797	173350	16.27	55699	4802681	28655	242	60.3491	56	169812	186.062	0.2542	0.253331	0.257935	30259	27742	12100000	29035	0.569839	218.63	4.42905
2017	Jiangxi Province	Fuzhou City	27.9549	116.365	0.180052	183783	171650	15.345	78134	5376602	54300	268	62.181	73	190805	212.509	0.2542	0.332735	0.287444	35359	23003.5	13000000	29422	0.581345	230.4	4.47809
2018	Jiangxi Province	Fuzhou City	27.9549	116.365	0.135052	165428	159695	14.42	102978	5441371	62803	289	66.8981	81	199377	223.843	0.23	0.274225	0.291991	34226	25051	13800000	32349	0.407308	230.22	4.48861
2019	Jiangxi Province	Fuzhou City	27.9549	116.365	0.125932	168231	175254	14.24	130288	5226929	73300	298	68.8222	85	206304	236.269	0.2248	0.27358	0.314277	37272	267748	15100000	17807	0.445197	233.51	4.49881
2011	Liaoning Province	Fushun City	41.886	123.964	0.303084	162100	114700	6.33	15848	3926758	12349	185.29	84.1845	33.5967	153822	54.12	0.23	0.516891	0.148495	52245	18369	11100000	43489	0.786277	226.85	4.03898
2012	Liaoning Province	Fushun City	41.886	123.964	0.288997	181600	123200	6.88	25483	4552380	15710	192.13	87.6106	35	163891	91.61	0.27	0.507632	0.161927	58512	82127.5	12400000	44344	0.873142	226.65	4.04824
2013	Liaoning Province	Fushun City	41.886	123.964	0.221646	187000	136900	7.06	26890	5184214	19269	209.71	96.1972	38	169667	131.12	0.26	0.503333	0.170777	61488	33917	13400000	44246	0.946643	226.59	4.06023
2014	Liaoning Province	Fushun City	41.886	123.964	0.214976	170334	132769	7.29	26845	5809793	20100	204	93.8362	41	156608	146.29	0.2567	0.50028	0.175079	61183	232252	12800000	44369	0.901541	231.1	4.29836
2015	Liaoning Province	Fushun City	41.886	123.964	0.225594	144068	126045	8.06	15075	6246531	22600	199	92.2321	44	141707	181.43	0.2534	0.497227	0.1379	58597	1729	12200000	46035	0.859094	235.01	4.26856
2016	Liaoning Province	Fushun City	41.886	123.964	0.244348	127084	118537	6.74	4272	6695021	27957	194	90.2326	53	156940	200.644	0.2379	0.494174	0.2025	41741	104	8650721	44021	0.610927	236.14	4.2964
2017	Liaoning Province	Fushun City	41.886	123.964	0.250598	119892	113094	5.99	2514	6856652	31692	203	96.2085	57	158024	218.28	0.234	0.491122	0.224046	56418	18401.5	9569466	40475	0.594865	238.98	4.36633
2018	Liaoning Province	Fushun City	41.886	123.964	0.249737	103779	108317	5.24	3868	6275860	35675	207	99.0431	62	153106	225.964	0.2199	0.472566	0.19986	50951	864.5	10500000	41331	0.766682	234.7	4.16528
2019	Liaoning Province	Fushun City	41.886	123.964	0.257887	100824	106486	6.67	2917	6277239	36659	209	100.966	66	143890	233.338	0.2035	0.449114	0.245738	41382	221	8470000	42442	0.619152	237.36	4.35505
2011	Guangdong Province	Jieyang	23.5557	116.379	0.191757	77700	146800	10.5	9517	5734544	12748	434.08	64.8558	40.61	346333	50.19	0.38	0.561131	0.101084	20780	11609	12300000	8800	6.77273	219.05	4.09569
2012	Guangdong Province	Jieyang	23.5557	116.379	0.188261	77000	147900	10.04	16475	5210505	17807	447.07	66.3407	46	390411	92.12	0.4	0.586284	0.108065	23532	123.5	14000000	10461	7.6421	218.4	4.26681
2013	Guangdong Province	Jieyang	23.5557	116.379	0.413043	215400	170400	9.62	6596	6576580		468.91	68.6846	75	418700	131.03	0.52	0.599694	0.102	23504	14761.5	16100000	11813	1.55708	217.61	4.27299
2014	Guangdong Province	Jieyang	23.5557	116.379	0.453305	234083	173776	8.82	5841	7590155		531	76.4909	78	535908	134.47	0.5424	0.585006	0.105262	29600	155272	17800000	12242	1.72691	220.66	4.13086
2015	Guangdong Province	Jieyang	23.5557	116.379	0.468033	240866	175242	8.87	14482	8724208		503	71.6851	58	653116	165.15	0.5606	0.561906	0.146496	31255	25538.5	18900000	12007	1.83319	222.63	4.32463
2016	Guangdong Province	Jieyang	23.5557	116.379	0.471541	239135	172241	9.39	33738	9784204		474	68.0057	57	770325	184.502	0.5503	0.52325	0.133012	33027	2418	20100000	11944	1.91681	225.49	4.1932
2017	Guangdong Province	Jieyang	23.5557	116.379	0.435424	205754	170999	8.515	19020	10809610	1139074	589	83.7838	107	887533	216.016	0.5308	0.487029	0.143219	47684	1092	20800000	11793	1.89865	230.75	4.43658
2018	Guangdong Province	Jieyang	23.5557	116.379	0.311038	137619	165467	7.64	37969	11184199	1839039	793	112.482	122	1929011	234.162	0.2189	0.48273	0.145756	35358	10471.5	21500000	11393	2.05584	232.55	4.4499
2019	Guangdong Province	Jieyang	23.5557	116.379	0.23159	79770	151713	8.88	30494	10697619	2852360	1017	143.847	135	2903089	255.228	0.4028	0.34794	0.166362	34471	11563.5	21000000	10748	2.00764	243.25	4.45738
2011	Sichuan Province	Panzhihua City	26.588	101.726	0.448608	137700	58600	3.75	10853	1727891	6908	127.25	113.921	17.2336	93980	49.94	0.1	0.715095	0.141934	53032	98644	6456623	21124	0.319952	216.93	4.2288
2012	Sichuan Province	Panzhihua City	26.588	101.726	0.441935	123100	62200	3.48	12081	1921048	8205	132.61	118.508	28	100412	76.86	0.49	0.720331	0.146173	60391	8983	7400348	21646	0.366899	217.18	4.25244
2013	Sichuan Province	Panzhihua City	26.588	101.726	0.320968	175500	71700	3.48	15120	2193323	8220	128.04	114.321	24	113838	113.84	0.1	0.705346	0.143664	71507	7234.5	8008832	21843	0.397067	218.47	4.09473
2014	Sichuan Province	Panzhihua City	26.588	101.726	0.365468	161652	82768	3.33	20489	2455517	12898	116	103.664	27	98396	153.14	0.2289	0.703451	0.139148	70646	72403.5	8708501	29085	0.431755	220.12	4.3112
2015	Sichuan Province	Panzhihua City	26.588	101.726	0.302627	174642	127409	3.38	16906	2861953	16254	116	104.826	30	99200	172.42	0.2552	0.689466	0.121759	75078	728	9251839	23802	0.458466	221.79	4.40048
2016	Sichuan Province	Panzhihua City	26.588	101.726	0.26735	150215	127347	3.38	14232	3169046	20408	97	87.3874	30	79563	193.479	0.2726	0.675481	0.120266	82221	2567.5	10100000	25128	0.502817	222.74	4.42423
2017	Sichuan Province	Panzhihua City	26.588	101.726	0.249001	152559	135156	3.385	13573	3524076		139	127.523	39	85144	217.545	0.4324	0.617058	0.119755	100209	19.5	10900000	26018	0.567047	231.94	4.41219
2018	Sichuan Province	Panzhihua City	26.588	101.726	0.262489	154472		3.39	12494	3612644		157	145.37	45	90725	225.884	0.3185	0.589336	0.117543	94941	884	11700000	26617	0.581528	230.92	4.41382
2019	Sichuan Province	Panzhihua City	26.588	101.726	0.234542	141731	141762	9.08	14904	3979411	51484	149	137.963	51	96306	231.976	0.2242	0.470109	0.135968	82460	4790.5	10100000	15977	0.500992	227.37	4.4401
2011	Henan Province	Xinxiang	35.3096	113.934	0.296755	220600	242100	12.58	25373	4616064	43537	456.28	74.4947	57.6462	261404	47.71	0.26	0.524014	0.135169	26198	34814	14900000	128881	4.23127	215.71	4.16095
2012	Henan Province	Xinxiang	35.3096	113.934	0.299565	219100	235700	12.37	29536	5403530	36765	497.85	80.6888	66	397953	86.22	0.25	0.501552	0.149097	28598	4134	16200000	140934	4.60162	218.11	4.33663
2013	Henan Province	Xinxiang	35.3096	113.934	0.322222	462600	255100	12.02	36390	5632319	62759	565.2	90.432	78	346754	122.04	0.53	0.494724	0.151612	28258	4868.5	17700000	141792	5.01732	219.37	4.16229
2014	Henan Province	Xinxiang	35.3096	113.934	0.332285	466617	255451	11.86	39964	6437764	63190	576	91.3561	93	337294	138.23	0.5009	0.446351	0.145728	33699	565422	19200000	143053	4.45011	219.71	4.42158
2015	Henan Province	Xinxiang	35.3096	113.934	0.319891	432774	252668	11.28	31776	7775070	83019	539	84.557	104	569954	167.91	0.5187	0.426693	0.157441	34340	62218	19800000	143288	4.58243	227.68	4.46636
2016	Henan Province	Xinxiang	35.3096	113.934	0.306364	407924	255014	10.29	51131	8623950	110792	539	83.4365	125	861898	193.081	0.4881	0.42744	0.150307	37805	79878.5	21700000	150912	5.02777	229.86	4.4942
2017	Henan Province	Xinxiang	35.3096	113.934	0.301087	369895	239587	9.625	84934	9662310	142697	635	98.1453	158	432828	221.854	0.4465	0.417603	0.152978	69375	121862	23500000	155090	5.57236	255.22	4.53292
2018	Henan Province	Xinxiang	35.3096	113.934	0.192221	277908	241649	8.96	95049	10196384	174646	669	101.982	208	379019	234.937	0.4015	0.377855	0.159849	43700	4.90956e+06	25300000	163506	5.8485	234.23	4.5494
2019	Henan Province	Xinxiang	35.3096	113.934	0.18763	218184	257535	8.69	112710	9961436	202296	625	94.1265	183	380407	239.747	0.5085	0.346213	0.159254	50277	79014	29200000	175060	6.75463	236.75	4.55011
2011	Jiangxi Province	Xinyu City	27.8236	114.924	0.46771	59600	41800	5.65	13299	1338508	7482	93.37	78.1993	13.8432	50414	41.63	0.12	0.604122	0.131887	68155	385990	7792129	27917	0.435558	221.68	4.18418
2012	Jiangxi Province	Xinyu City	27.8236	114.924	0.460526	67700	45300	5.81	14369	1539798	8384	95.63	79.361	18	55606	92.89	0.12	0.535635	0.151371	72266	35444.5	8303232	29853	0.464127	225.19	4.23674
2013	Jiangxi Province	Xinyu City	27.8236	114.924	0.465035	89100	53800	5.86	20705	1708320	12300	96.89	79.7449	16.26	98000	130.47	0.12	0.509023	0.150469	69840	204191	8450692	29146	0.47237	230.25	4.24062
2014	Jiangxi Province	Xinyu City	27.8236	114.924	0.48543	90600	49600	6.02	18818	1911083	12400	105	85.8545	22	118000	153.21	0.11	0.506005	0.14633	77730	224646	9002683	32495	0.503224	230.15	4.33235
2015	Jiangxi Province	Xinyu City	27.8236	114.924	0.492265	91689	50522	5.91	26284	2137475	14900	115	93.1023	24	170000	168.73	0.1163	0.485986	0.160697	81354	237653	9467964	38504	0.529232	232.42	4.4006
2016	Jiangxi Province	Xinyu City	27.8236	114.924	0.499338	93563	50254	6.15	26742	2399510	21500	109	87.9032	29	275000	192.849	0.0951	0.475935	0.147609	88548	259142	10400000	39767	0.579201	235.63	4.46779
2017	Jiangxi Province	Xinyu City	27.8236	114.924	0.457412	84038	51052	5.775	25604	2695849	23700	117	95.9016	33	207300	222.786	0.0955	0.423566	0.166566	87546	2827.5	10300000	37848	0.543549	237.9	4.4556
2018	Jiangxi Province	Xinyu City	27.8236	114.924	0.361394	66047	49106	5.4	24593	2743622	25691	129	103.2	33	502000	235.599	0.0905	0.404178	0.136526	86789	30927	10300000	35554	0.574256	239.63	4.48775
2019	Jiangxi Province	Xinyu City	27.8236	114.924	0.342568	72590	53900	6.45	26417	3057794	36406	119	95.2	39	879000	242.005	0.1167	0.389578	0.160582	81641	38636	9720000	39649	0.54332	240.31	4.50763
2011	Jiangsu Province	Wuxi	31.4988	120.319	0.545423	548300	319000	1.79	242450	21420168	65745	880.77	188.199	152.227	884034	78.6	0.88	0.503349	0.0861423	107437	23062	68800000	108347	4.18755	242.26	4.57387
2012	Jiangsu Province	Wuxi	31.4988	120.319	0.537798	566000	312900	1.81	294889	24432385	74724	902.14	191.904	141	975009	118.68	0.81	0.491253	0.085703	117357	32194.5	75700000	109363	4.6063	243.34	4.57307
2013	Jiangsu Province	Wuxi	31.4988	120.319	0.572756	866200	412500	1.84	351021	27599841	248000	815.16	172.63	144	1010012	161.77	2.29	0.482463	0.0881632	170978	2170259	80700000	111391	4.91186	244.18	4.57248
2014	Jiangsu Province	Wuxi	31.4988	120.319	0.573326	824100	409200	1.68	354743	26078967	299828	833	174.597	153	966620	178.59	2.47	0.456727	0.0911674	126389	191347	82100000	114240	4.99106	246.72	4.57713
2015	Jiangsu Province	Wuxi	31.4988	120.319	0.564865	779346	406989	1.62	359700	28476145	419208	844	175.504	163	945682	206.26	2.6976	0.433373	0.0964822	130938	209424	85200000	115341	5.18142	247.51	4.58529
2016	Jiangsu Province	Wuxi	31.4988	120.319	0.551525	726198	405802	1.47	372400	31195622	568562	800	164.609	270	983853	230.504	2.66	0.43172	0.0941757	141258	2.21827e+06	92100000	113732	5.60561	249.89	4.58842
2017	Jiangsu Province	Wuxi	31.4988	120.319	0.557972	726550	403637	1.28	422110	34580410	702449	880	178.499	298	1070425	260.183	2.6268	0.422612	0.095768	150120	2.38904e+06	103000000	112689	6.27316	257.05	4.58959
2018	Jiangsu Province	Wuxi	31.4988	120.319	0.539974	709214	413880	1.09	496770	36726987	740709	964	193.964	333	1055166	276.084	2.766	0.416686	0.0923134	174270	2.39936e+06	114000000	106027	6.9578	250.05	4.59222
2019	Jiangsu Province	Wuxi	31.4988	120.319	0.505732	683611	539054	1.03	552100	30243428	1017076	999	198.608	395	1047199	289.477	2.9562	0.424773	0.0942896	180044	2.35285e+06	119000000	119976	7.20925	250.43	4.59203
2011	Shandong Province	Rizhao City	35.4228	119.533	0.376284	96900	116000	9.23	12190	3654415	11500	237.32	82.1176	31.2097	195004	49.22	0.27	0.47982	0.102427	43205	247	12100000	20461	0.633984	227.12	4.2884
2012	Shandong Province	Rizhao City	35.4228	119.533	0.36055	97300	120100	8.7	13690	4201238	11629	305.87	106.168	39	163895	90.09	0.14	0.468885	0.102046	47851	273793	13500000	21841	0.706303	229.07	4.34352
2013	Shandong Province	Rizhao City	35.4228	119.533	0.394704	182500	137800	8.76	17913	4762149	11914	298.33	102.837	44	165051	132.92	0.17	0.457218	0.105486	51730	344442	15000000	22365	0.734293	230.17	4.38397
2014	Shandong Province	Rizhao City	35.4228	119.533	0.386239	174624	135327	8.64	20052	5476312	24002	277	94.2497	52	189828	147.73	0.1989	0.443969	0.104083	56349	37251.5	16100000	25632	0.788972	232.35	4.42181
2015	Shandong Province	Rizhao City	35.4228	119.533	0.365172	171412	137972	8.42	22793	6038729	29417	258	87.1769	52	200518	181.06	0.2189	0.426371	0.11095	58110	376018	16700000	29539	0.817817	234.5	4.45225
2016	Shandong Province	Rizhao City	35.4228	119.533	0.346814	165584	144424	8.15	25252	6600935	37300	292	97.3333	64	233331	206.715	0.2225	0.421473	0.113775	62357	376077	18000000	29145	0.882276	236.41	4.49987
2017	Shandong Province	Rizhao City	35.4228	119.533	0.34181	156135	158881	7.855	41375	7202940	46700	292	96.0526	75	250199	233.107	0.2161	0.417337	0.115619	99323	40696.5	20000000	23559	0.983299	238.62	4.52203
2018	Shandong Province	Rizhao City	35.4228	119.533	0.300748	139540	162014	7.56	73908	7741000	54500	294	95.7655	81	177437	242.56	0.2032	0.421316	0.117863	75329	13793	22000000	22514	1.07791	236.58	4.5354
2019	Shandong Province	Rizhao City	35.4228	119.533	0.261115	117415	184912	8.61	91396	6045005	69822	309	100.325	89	169953	255.87	0.2383	0.341124	0.137223	66313	121498	19500000	29571	0.947957	240.16	4.5495
2011	Yunnan Province	Kunming	24.874	102.852	0.195074	488400	613000	5.33	80350	12717298	34785	702.14	129.07	112.99	823069	68.35	1.62	0.338264	0.176018	38831	828380	25100000	341300	0.543788	243.07	4.55102
2012	Yunnan Province	Kunming	24.874	102.852	0.179048	542700	651500	5.29	97057	14937990	39100	801.57	147.483	141	879400	114	1.69	0.334896	0.17453	46256	10322	30100000	361000	0.652469	243.64	4.54757
2013	Yunnan Province	Kunming	24.874	102.852	0.165186	612300	757500	4.97	121709	17022979	42600	898.02	164.232	133	953000	154.12	3.64	0.322108	0.17151	62437	11687	34200000	386097	0.740046	245.08	4.55628
2014	Yunnan Province	Kunming	24.874	102.852	0.136584	486200	727300	4.89	125716	19058927	169000	974	176.93	132	930200	168.76	2.53	0.30982	0.159886	56236	1454141	37100000	409933	0.804549	248.78	4.56481
2015	Yunnan Province	Kunming	24.874	102.852	0.145762	548664	776606	4.74	144691	19370004	200937	967	174.055	135	978000	199.7	2.2947	0.26254	0.155113	59656	1469949	39700000	436436	1.0328	250.54	4.57644
2016	Yunnan Province	Kunming	24.874	102.852	0.133438	550527	781990	4.66	151578	23100867	256354	963	171.964	187	1034000	221.859	2.3975	0.241719	0.160091	64156	480974	43000000	465464	0.830291	252.07	4.57999
2017	Yunnan Province	Kunming	24.874	102.852	0.12658	553305	791404	4.465	168930	25909538	303521	1051	186.679	212	1029800	246.926	2.5528	0.238634	0.159728	90074	52864.5	47500000	503538	0.855972	258.61	4.58127
2018	Yunnan Province	Kunming	24.874	102.852	0.121371	530323	803230	4.27	180075	27874053	380986	1229	214.86	249	1026457	259.896	0.0869	0.24332	0.145346	76387	55334.5	52100000	547277	0.874815	252.32	4.58451
2019	Yunnan Province	Kunming	24.874	102.852	0.116786	406146	762024	4.17	188652	31867367	452032	1160	200.692	275	998298	220.531	2.7787	0.203708	0.126754	93853	421596	64800000	622583	1.08804	259.56	4.58715
2011	Yunnan Province	Zhaotong City	27.3441	103.724	0.0782407	70900	141400	19.7	10765	1268288	7715	239.37	41.3206	13.9802	23608	30.7	0.19	0.367415	0.383376	8877	26	4650326	5918	0.207604	212.7	3.72693
2012	Yunnan Province	Zhaotong City	27.3441	103.724	0.0641026	75900	153800	20.4	12011	1496111	9974	274.38	47.0393	17	29712	62.49	0.2	0.370971	0.446521	10528	58.5	5555967	5975	0.248034	210.49	3.83688
2013	Yunnan Province	Zhaotong City	27.3441	103.724	0.0647059	70600	165900	19.93	12257	1698835	12224	288.09	49.1202	18	201767	98.94	0.21	0.381265	0.411623	10813	9633	6347027	6619	0.293436	209.89	3.85025
2014	Yunnan Province	Zhaotong City	27.3441	103.724	0.0720804	52201	170039	20.61	9443	1900615	13693	305	51.3122	22	216649	114.99	0.2286	0.318079	0.493614	12480	6366.75	6703372	7576	0.309911	210.14	3.96948
2015	Yunnan Province	Zhaotong City	27.3441	103.724	0.0657217	52050	176942	19.86	7542	2120744	15034	303	50.559	26	220092	140.47	0.2017	0.294928	0.572136	13097	3100.5	7083761	9537	0.327497	216.81	4.05907
2016	Yunnan Province	Zhaotong City	27.3441	103.724	0.0620369	54974	184430	19.52	8121	238	16590	358	58.7849	26	238381	167.063	0.2036	0.267762	0.535657	14040	546	7655307	11284.5	0.353921	218.89	4.31107
2017	Yunnan Province	Zhaotong City	27.3441	103.724	0.0664345	59448	188361	18.9	9494	2667434	27903	387	62.5202	49	249657	189.822	0.2017	0.262466	0.500238	30544	2873	8275356	13032	0.384859	228.46	4.31467
2018	Yunnan Province	Zhaotong City	27.3441	103.724	0.048715	51230	196500	18.28	9779	2840935	35537	392	62.72	61	262134	200.774	0.122	0.259876	0.517139	15987	2756	8895404	14990	0.411253	218.72	4.3506
2019	Yunnan Province	Zhaotong City	27.3441	103.724	0.0448642	31722	209672	16.51	10026	4785586	43800	415	65.9777	71	278734	220.553	0.2217	0.246298	0.536549	21255	45.5	11900000	16743	0.552011	228.55	4.39918
2011	Shanxi Province	Jinzhong City	37.6928	112.76	0.168861	168700	178900	8.3	11939	3254168	20928	211.67	65.4717	41.4449	208703	48.82	0.38	0.464831	0.173211	27300	4270.5	8902376	61778	0.675446	228.58	4.23549
2012	Shanxi Province	Jinzhong City	37.6928	112.76	0.14711	162800	181900	8.49	14058	3773239	21458	232.89	71.6585	46	210378	89.51	0.36	0.44939	0.181172	30093	806	9865596	68327	0.748528	228.44	4.28364
2013	Shanxi Province	Jinzhong City	37.6928	112.76	0.108992	175500	190300	9.43	17287	4294792	21792	282.02	85.3313	53	240100	126.81	0.45	0.422743	0.208988	30977	11999	10200000	119071	0.0623614	228.72	4.10111
2014	Shanxi Province	Jinzhong City	37.6928	112.76	0.0986019	157614	193468	9.92	19176	4842576	21792	296	89.5613	51	231714	136.3	0.3775	0.384615	0.208253	31434	22964.5	10400000	139785	0.790061	232.71	4.38851
2015	Shanxi Province	Jinzhong City	37.6928	112.76	0.0984411	152467	202765	10.12	19036	5297436	22010	302	91.6095	59	218067	169.96	0.4029	0.345344	0.230534	31434	24550.5	10500000	162846	0.793714	235.97	4.34924
2016	Shanxi Province	Jinzhong City	37.6928	112.76	0.104585	142635	206730	9.93	15134	5692111	35196	308	92.7711	201	224155	198.346	0.2587	0.388166	0.226532	32646	24615.5	10900000	176197	0.832269	237.19	4.40506
2017	Shanxi Province	Jinzhong City	37.6928	112.76	0.100852	140555	210068	8.9	24569	6073120	23270	331	99.6988	72	225624	222.434	0.2528	0.407041	0.226568	40850	250868	12700000	182770	0.934052	252.12	4.46238
2018	Shanxi Province	Jinzhong City	37.6928	112.76	0.111572	148164	200271	7.87	22871	6562701	51800	380	113.772	77	221324	227.954	0.255	0.385465	0.222876	42910	226733	14500000	192443	1.1042	236.73	4.48179
2019	Shanxi Province	Jinzhong City	37.6928	112.76	0.102634	150377	225549	7.9	27282	6035615	24808	373	111.343	73	947939	244.001	0.4844	0.401418	0.25415	43125	18401.5	14600000	200928	1.10774	239.36	4.48634
2011	Shanxi Province	Jincheng City	35.4963	112.859	0.0768698	171800	115600	4.34	15073	2245030	11514	157.63	72.4736	25.1306	152606	56.57	0.24	0.608753	0.126525	39205	141694	8949773	4920	6.25858	225.89	4.23605
2012	Shanxi Province	Jincheng City	35.4963	112.859	0.0816609	167500	120200	4.22	19185	2607671	12232	171.82	78.7443	32	165524	91.06	0.23	0.583928	0.128184	44257	167538	10100000	5907	7.08261	227.01	4.06271
2013	Shanxi Province	Jincheng City	35.4963	112.859	0.162797	237700	140100	4.2	21618	2971499	13238	224.1	102.189	35	181680	126.98	0.28	0.533659	0.152451	47119	1846	10300000	6168	0.109487	229.15	4.0688
2014	Shanxi Province	Jincheng City	35.4963	112.859	0.174251	233812	141832	4.22	19770	3412124	12705	225	102.787	39	209659	140.78	0.2613	0.518372	0.156129	44943	184788	10400000	6376	7.2435	232.8	4.32209
2015	Shanxi Province	Jincheng City	35.4963	112.859	0.165922	232038	139622	4.73	22428	3587551	11880	229	104.357	44	231344	173.43	0.2584	0.479062	0.173147	44994	166888	10400000	6283	7.27442	235.14	4.30875
2016	Shanxi Province	Jincheng City	35.4963	112.859	0.157584	219576	134855	4.75	9704	3861943	13101	225	102.273	54	401923	200.425	0.2347	0.110117	0.164397	45271	1378	10500000	6325	7.33804	237.62	4.30318
2017	Shanxi Province	Jincheng City	35.4963	112.859	0.171448	219979	135365	4.195	13307	4149836	14417	249	112.67	56	316445	225.797	0.2283	0.506758	0.16195	54209	1612	12000000	5754	7.70385	269.14	4.36791
2018	Shanxi Province	Jincheng City	35.4963	112.859	0.161666	219435	132814	3.64	15057	4528481	13709	268	121.267	55	674724	236.337	0.2234	0.471797	0.168997	57819	184873	13500000	5165	9.45352	239.62	4.3954
2019	Shanxi Province	Jincheng City	35.4963	112.859	0.168443	214089	155411	3.51	28419	4675601	14331	258	116.216	74	1211443	251.934	0.3052	0.509454	0.186362	57714	202690	13600000	4077	9.47552	238.69	4.43385
2011	Jiangxi Province	Jingdezhen City	29.2742	117.185	0.382338	105800	79800	7.92	7743	1653540	56800	39.32	23.8882	14.12	117500	59.37	0.14	0.558251	0.174859	35421	47827	5647106	25172	0.973639	221.16	4.22403
2012	Jiangxi Province	Jingdezhen City	29.2742	117.185	0.35544	104800	80400	7.8	9530	1878302	57250	39.41	23.6413	15	122000	97.84	0.72	0.524471	0.192134	39151	76453	6282524	23885	1.08319	224.91	4.20759
2013	Jiangxi Province	Jingdezhen City	29.2742	117.185	0.340594	100500	94900	7.69	11418	2132707	7873	129.2	77.6909	24	97227	139.59	0.24	0.511815	0.199031	40981	9373	6802847	23167	1.58206	226.34	4.24324
2014	Jiangxi Province	Jingdezhen City	29.2742	117.185	0.354335	103131	91252	7.48	11391	2398830	11600	131	78.0691	24	102535	150.24	0.2507	0.509703	0.20261	45438	10120.5	7382137	26164	1.71678	226.94	4.23466
2015	Jiangxi Province	Jingdezhen City	29.2742	117.185	0.328169	92636	96087	7.41	26071	2696072	11492	122	73.1722	24	105816	177.29	0.2543	0.529081	0.224027	47216	114536	7720557	29320	1.79548	228.5	4.27018
2016	Jiangxi Province	Jingdezhen City	29.2742	117.185	0.367432	89326	97012	7.37	18680	3006126	14395	137	81.0651	39	108808	196.712	0.1494	0.4862	0.206872	50989	122018	8401484	32210	1.95383	229.73	4.35097
2017	Jiangxi Province	Jingdezhen City	29.2742	117.185	0.368976	87127	96563	7.02	39606	3359346	14395	149	88.1657	25	110617	226.164	0.1588	0.405617	0.244158	77302	16009.5	8433733	32276	1.82575	252.66	4.41196
2018	Jiangxi Province	Jingdezhen City	29.2742	117.185	0.351527	72445	87684	6.67	26667	3406579	30000	157	92.3529	25	38563	238.992	0.1443	0.405163	0.241022	50723	14553.5	8465982	18223	1.96426	239.14	4.21173
2019	Jiangxi Province	Jingdezhen City	29.2742	117.185	0.320653	60115	81334	6.62	46447	3793259	112600	183	107.018	54	37473	251.348	0.1219	0.401069	0.255062	55228	153888	9260000	33941	2.15349	242.56	4.43088
2011	Yunnan Province	Qujing City	25.4964	103.802	0.225758	170400	160700	18.66	15074	2807588	10219	435.03	68.8012	26.55	168409	31.46	0.27	0.476985	0.183642	20588	1826.5	12100000	24911	0.779094	209.2	4.03219
2012	Yunnan Province	Qujing City	25.4964	103.802	0.195054	267100	193900	18.73	26254	3316865	11452	399	62.5981	31	191586	62.04	0.26	0.469444	0.201355	23661	25714	14000000	26162	0.901588	209.48	4.28523
2013	Yunnan Province	Qujing City	25.4964	103.802	0.188423	287900	209900	18.26	25706	3783195	15200	441	68.7023	37	760300	101.08	0.31	0.464923	0.187674	24672	37479	15800000	23829	1.01992	210.55	4.30823
2014	Yunnan Province	Qujing City	25.4964	103.802	0.192188	303700	207300	18.81	20172	4273210	15200	496	76.7208	38	773100	122.75	0.27	0.315096	0.202601	27529	4056	16500000	24356	1.06208	211.49	4.39339
2015	Yunnan Province	Qujing City	25.4964	103.802	0.18584	257334	212868	19.22	23858	5023989	20668	432	66.6821	54	713732	155.4	0.2838	0.308843	0.219996	27045	42484	16500000	20815	1.06263	210.55	4.38253
2016	Yunnan Province	Qujing City	25.4964	103.802	0.185691	255808	210617	18.9	25665	5649666	21428	438	67.075	98	725689	181.16	0.2781	0.292106	0.225421	29266	46306	17800000	27239	1.14302	212.49	4.42435
2017	Yunnan Province	Qujing City	25.4964	103.802	0.195367	254766	215612	18.395	27744	6353332	31882	486	73.525	85	229556	206.035	0.2139	0.291322	0.227983	66152	15242.5	18900000	29200	1.2572	236.74	4.43111
2018	Yunnan Province	Qujing City	25.4964	103.802	0.193626	227902	226394	17.89	14754	6561480	40285	486	73.1928	105	316500	219.291	0.2025	0.276086	0.237039	32799	9451	20100000	32238	0.337981	225.61	4.42054
2019	Yunnan Province	Qujing City	25.4964	103.802	0.162135	134065	211425	16.62	17074	9151626	46399	509	76.3118	123	324128	272.578	0.2305	0.287255	0.205299	42774	2509	26400000	35561	0.44284	228.66	4.49206
2011	Shanxi Province	Shuozhou	39.3371	112.439	0.0690355	84500	103300	5.31	9782	1641384	10544	132.07	76.518	13.4109	94761	36.78	0.23	0.559576	0.134963	49692	75322	8552006	2600	0.20823	231.06	4.13008
2012	Shanxi Province	Shuozhou	39.3371	112.439	0.0632353	93800	101000	5.06	12425	1911409	10820	131.2	75.6196	20	118819	75.87	0.25	0.568761	0.13777	58205	871	10100000	328	0.24522	230.7	3.94952
2013	Shanxi Province	Shuozhou	39.3371	112.439	0.0614634	97800	103200	6.01	14053	2187641	11146	149.6	85.7798	18	115449	115.03	0.26	0.544933	0.150493	58989	10023	10300000	1002	0.096159	231.92	3.94247
2014	Shanxi Province	Shuozhou	39.3371	112.439	0.0590079	94542	104651	6.12	9705	2187619	11497	182	103.763	21	121580	131.51	0.2285	0.515343	0.142577	57368	10023	10000000	8916	0.244317	233.67	4.21839
2015	Shanxi Province	Shuozhou	39.3371	112.439	0.0572709	89235	105539	6.16	9247	2701455	12385	156	96.5884	21	82490	160.45	0.222	0.423479	0.153466	51256	47021	9011301	10642	0.219413	242.59	4.24545
2016	Shanxi Province	Shuozhou	39.3371	112.439	0.0520202	80628	106189	6.13	4645	2910719	12611	175	107.362	25	134543	185.827	0.2677	0.403305	0.139054	52010	63914.5	9180640	11357	0.223536	244.69	4.2905
2017	Shanxi Province	Shuozhou	39.3371	112.439	0.0628183	78148	106868	5.78	8127	3116719	12040	190	115.854	31	104141	209.262	0.246	0.379415	0.144582	127482	15314	9918486	10522	0.238671	255.8	4.26128
2018	Shanxi Province	Shuozhou	39.3371	112.439	0.0593583	79356	104897	5.43	5616		12040	217	133.129	37	100970	220.681	0.2056	0.350637	0.163174	59914	23569	10700000	10614	0.260291	250.92	4.31762
2019	Shanxi Province	Shuozhou	39.3371	112.439	0.0574234	79884	104963	5.69	6581	3643034	12492	176	107.317	41	98515	231.674	0.1786	0.3758	0.181654	59552	31824	10600000	11112	0.259341	248.71	4.33349
2011	Liaoning Province	Chaoyang City	41.5798	120.457	0.180891	108500	152100	20.99	18075	2546614	18285	199.26	58.434	29.4336	150748	28.53	0.3	0.432511	0.213187	26927	92748.5	8130202	4025	0.714429	206.77	4.01986
2012	Liaoning Province	Chaoyang City	41.5798	120.457	0.164725	146600	160100	22.27	21032	2944077	22404	232.89	68.3764	34	155410	72.86	0.33	0.407937	0.232144	30765	11784.5	9206331	4766	0.808992	205.97	4.01016
2013	Liaoning Province	Chaoyang City	41.5798	120.457	0.159211	130700	170900	21.78	16567	3350285	27689	248.81	73.2872	36	179869	103.49	0.31	0.406338	0.228404	29496	1378	10000000	4952	0.882023	206.61	4.22656
2014	Liaoning Province	Chaoyang City	41.5798	120.457	0.14934	124393	175877	21.61	17341	3760552	26400	255	74.8679	40	169506	121.42	0.3191	0.539715	0.229456	33379	16458	9935232	5470	0.873811	214.21	4.27339
2015	Liaoning Province	Chaoyang City	41.5798	120.457	0.134587	83749	180746	25.81	5144	4279423	29800	205	60.1349	45	168504	152.18	0.3501	0.673092	0.252705	28852	9015.5	8547329	5192	0.83801	218.01	4.30253
2016	Liaoning Province	Chaoyang City	41.5798	120.457	0.135677	71458	170141	25.04	3364	4486722	40022	216	63.3431	54	186098	168.804	0.3236	0.52634	0.275954	24285	8690.5	7165334	5393	0.802209	225.38	4.31851
2017	Liaoning Province	Chaoyang City	41.5798	120.457	0.136971	58871	170875	23.13	3797	4545899	47079	239	71.131	61	172510	202.177	0.3132	0.376675	0.299203	29816	42523	7739816	5393	0.766407	254.41	4.36364
2018	Liaoning Province	Chaoyang City	41.5798	120.457	0.115938	49755	167907	21.22	4106	4787932	52360	248	73.8095	68	174765	196.276	0.3388	0.22701	0.322452	28266	38259	8314297	5635	0.730606	229.17	4.34202
2019	Liaoning Province	Chaoyang City	41.5798	120.457	0.112805	49703	172600	23.09	4025	5225712	38917	245	73.1343	74	182945	206.684	0.341	0.256362	0.356537	28761	63134.5	8430000	9080	0.740773	224.46	4.17669
2011	Liaoning Province	Benxi	41.4929	123.693	0.341279	149000	113100	5.09	21555	2262571	11259	126.8	82.1776	25.7237	115245	54.54	0.24	0.573443	0.133684	60552	228891	10400000	17586	0.688132	226.95	4.17816
2012	Liaoning Province	Benxi	41.4929	123.693	0.319286	153600	124200	5.41	23826	2611582	13337	141.67	92.4739	30	122460	87.92	0.27	0.547118	0.157834	64459	29991	11100000	15603	0.732778	228.53	3.94897
2013	Liaoning Province	Benxi	41.4929	123.693	0.271924	170500	145300	5.23	28830	2973592	15663	149.68	98.2797	33	125525	125.46	0.42	0.537381	0.152807	78530	334418	11900000	14861	0.786337	229.87	3.98745
2014	Liaoning Province	Benxi	41.4929	123.693	0.257085	169802	156399	5.43	30196	3338265	13104	173	113.816	35	153344	149.7	0.4799	0.569493	0.158372	67879	4446	11700000	21411	0.771571	234.34	4.02347
2015	Liaoning Province	Benxi	41.4929	123.693	0.289694	146144	129474	5.75	12273	3614209	14938	170	112.426	34	106752	173.5	0.4344	0.601605	0.186446	67656	64265.5	11600000	17974	0.63705	237.04	4.25189
2016	Liaoning Province	Benxi	41.4929	123.693	0.310417	121755	105056	8.84	5920	3773503	23892	163	108.667	46	114523	194.261	0.385	0.633717	0.21452	44745	4394	7667098	28904	0.502529	238.86	4.27899
2017	Liaoning Province	Benxi	41.4929	123.693	0.306262	109595	107961	7.455	4933	3721371	28139	151	102.027	44	125663	213.463	0.2597	0.665829	0.242595	50063	8690.5	7948983	32582	0.368008	245.62	4.09967
2018	Liaoning Province	Benxi	41.4929	123.693	0.310284	99742	100138	6.07	2700	3652189	34306	157	107.534	43	120595	220.842	0.2531	0.348242	0.184017	48920	23315.5	8230867	31847	0.541861	242.37	4.13178
2019	Liaoning Province	Benxi	41.4929	123.693	0.295181	97249	113150	6.65	2242	3755538	36282	144	99.3103	46	102047	229.695	0.3013	0.429803	0.211033	46673	28216.5	7810000	39049	0.514154	238.96	4.27486
2011	Guangxi Zhuang Autonomous Region	Laibin	23.7565	109.227	0.199673	39600	73100	24.76	5834	944158	6744	102.75	39.2625	12.5406	83116	33.95	0.12	0.402293	0.206012	23055	2314	4862126	5676	0.164762	202.82	3.77189
2012	Guangxi Zhuang Autonomous Region	Laibin	23.7565	109.227	0.183077	38600	82200	24.7	11754	1095269	7653	116.41	44.7215	15	93660	69.75	0.2	0.375135	0.232975	24183	15717	5142945	5924	0.117876	204.7	3.85514
2013	Guangxi Zhuang Autonomous Region	Laibin	23.7565	109.227	0.174468	47100	84400	26.08	15198	1208723	9032	133.14	52.0892	17	88848	114.74	0.29	0.3282	0.239817	20139	1469	5155700	6295	0.118169	205.29	3.93048
2014	Guangxi Zhuang Autonomous Region	Laibin	23.7565	109.227	0.191519	47535	79382	24.21	16464	1341676	9269	141	52.9279	17	99668	124.2	0.167	0.31511	0.234554	25563	5473	5512357	7267	0.126343	210.18	3.96621
2015	Guangxi Zhuang Autonomous Region	Laibin	23.7565	109.227	0.177191	45686	83279	24.49	6799	1451078	9657	143	53.7918	23	102343	155.06	0.1682	0.284365	0.249813	25667	19279	5576985	9498	0.127825	211.92	4.20988
2016	Guangxi Zhuang Autonomous Region	Laibin	23.7565	109.227	0.144822	36003	82954	25.04	4545	1591111	15636	142	52.7881	26	109280	176.892	0.151	0.273158	0.270938	26885	15483	5891105	11914	0.135024	212.61	3.98709
2017	Guangxi Zhuang Autonomous Region	Laibin	23.7565	109.227	0.131099	31202	84917	24.425	2532	1802945	20122	165	61.5672	35	117685	202.544	0.1502	0.277208	0.268463	30398	1644.5	6407609	13581	0.152118	220.56	4.27473
2018	Guangxi Zhuang Autonomous Region	Laibin	23.7565	109.227	0.131678	30942	85533	23.81	2344	1975201	24932	203	75.4647	47	119200	214.84	0.175	0.239078	0.265397	31102	97.5	6924112	17044	0.158701	217.83	4.30123
2019	Guangxi Zhuang Autonomous Region	Laibin	23.7565	109.227	0.131174	32343	90840	25.15	1794	1456544	29372	211	78.1481	57	116304	214.156	0.1594	0.187875	0.289603	29215	9951.5	6540000	24223	0.148535	221.9	4.30019
2011	Zhejiang Province	Hangzhou	30.2531	120.216	0.299205	1449100	1192300	3.37	349228	25483599	98592	1218.11	175.596	241.414	1472177	86.18	7.4	0.411749	0.106497	80478	306950	70200000	446721	2.28783	245.88	4.58372
2012	Zhejiang Province	Hangzhou	30.2531	120.216	0.285456	1550100	1267600	3.27	401878	29446266	116084	1438.67	205.378	276	1597281	147.96	8.4	0.406146	0.100779	88962	322796	78000000	459181	2.54303	247.67	4.58559
2013	Zhejiang Province	Hangzhou	30.2531	120.216	0.257148	1533900	1290000	3.18	462600	35311732	133400	1546.83	218.912	339	1752286	189.27	9.82	0.389125	0.102563	118013	3.42961e+06	83400000	471820	2.71953	249.75	4.58969
2014	Zhejiang Province	Hangzhou	30.2531	120.216	0.240769	1597860	1335441	2.98	524082	42014577	1176704	1562	218.217	279	1700825	199.4	10.7464	0.370936	0.104406	103813	411749	92100000	474700	1.88806	252.27	4.59378
2015	Zhejiang Province	Hangzhou	30.2531	120.216	0.235753	1507530	1377071	2.87	701490	46972280	1596884	1727	238.684	295	1736600	231.13	11.5793	0.348036	0.119946	112230	4.62314e+06	101000000	475558	2.06116	255.37	4.5993
2016	Zhejiang Province	Hangzhou	30.2531	120.216	0.224701	1466661	1433764	2.69	749190	51762033	2151732	1734	235.598	444	1908315	246.919	12.8899	0.329352	0.124124	124286	473948	113000000	427978	2.32029	258.2	4.60103
2017	Zhejiang Province	Hangzhou	30.2531	120.216	0.228783	1385878	1483263	2.475	923236	57174278	2750911	1724	228.647	509	1926784	285.432	16.1076	0.341448	0.132592	148794	42971.5	124000000	425769	1.45268	262.69	4.60209
2018	Zhejiang Province	Hangzhou	30.2531	120.216	0.221575	1327433	1463762	2.26	1182090	57153259	3646724	1801	232.687	509	1968500	302.983	16.04	0.307949	0.127105	140180	4437277	135000000	431965	1.62918	261.64	4.60248
2019	Zhejiang Province	Hangzhou	30.2531	120.216	0.207849	1286785	1577582	2.12	1481879	61875990	4023039	1817	228.553	524	2024100	321.646	18.0417	0.278958	0.127031	152465	3983317	154000000	446683	1.85396	264.05	4.60277
2011	Jilin Province	Songwon City	45.1474	124.831	0.0709382	78600	118500	16.94	1832	3886233	11984	358	122.561	18.5603	121976	30.88	0.25	0.445389	0.0898426	46749	11602.5	13600000	3463	1.02714	216.87	3.84225
2012	Jilin Province	Songwon City	45.1474	124.831	0.0722222	73000	122000	15.88	2777	4530803	16048	210	72.4638	23	127855	72.4	0.26	0.431083	0.0888153	55177	15938	16100000	3483	1.21164	219.63	3.88438
2013	Jilin Province	Songwon City	45.1474	124.831	0.172263	129900	122600	16.06	2828	5148000	16917	224.5	79.3286	24	142208	96.01	0.27	0.418968	0.0970063	58321	17992	16500000	3291	1.24565	220.39	4.14175
2014	Jilin Province	Songwon City	45.1474	124.831	0.169104	123961	120736	16.58	2488	5564555	20890	241	86.535	27	130671	132.84	0.3152	0.41456	0.107662	56868	203352	16000000	2950	1.27703	220.88	4.20229
2015	Jilin Province	Songwon City	45.1474	124.831	0.165361	118845	121201	17.41	2099	6100348	23336	263	94.5805	29	135536	154.52	0.2954	0.396048	0.111724	58841	22867	16400000	2890	1.30984	221.11	4.23396
2016	Jilin Province	Songwon City	45.1474	124.831	0.167268	121337	122305	16.28	4305	6692064	28400	328	117.986	34	141038	171.876	0.304	0.372545	0.135317	59413	250620	16500000	2772	1.32135	225.54	4.09136
2017	Jilin Province	Songwon City	45.1474	124.831	0.145423	103531	122467	14.625	2619	7057726	31304	304	110.545	38	139826	196.55	0.2932	0.313193	0.19888	59368	27111.5	15100000	2940	1.09801	251.11	4.1046
2018	Jilin Province	Songwon City	45.1474	124.831	0.0952729	77733	114884	12.97	1966	7143866	35800	311	113.091	44	133908	199.773	0.2277	0.17792	0.194867	49912	15372.5	13700000	3278	1.09888	245.66	4.37204
2019	Jilin Province	Songwon City	45.1474	124.831	0.0526359	60833	117295	26.4	6170	7391800	42200	287	104.364	44	127023	206.788	0.2433	0.0807134	0.36942	26559	3633.5	7300000	4340	0.473718	227.53	4.29103
2011	Shandong Province	Zaozhuang City	34.816	117.331	0.151563	225400	151400	8.09	17363	4960045	15562	283.01	71.7935	37.3001	519649	47.75	0.25	0.540085	0.102674	41746	7780.5	15600000	21940	0.508857	224.86	4.29653
2012	Shandong Province	Zaozhuang City	34.816	117.331	0.151574	249900	162200	7.81	19146	5682365	17193	328.83	83.2903	35	540360	92.22	0.23	0.531792	0.109921	45262	92566.5	17000000	21426	0.554878	226.17	4.1273
2013	Shandong Province	Zaozhuang City	34.816	117.331	0.212109	317700	193400	8.18	17793	6450797	19340	345.06	87.1364	56	563147	130.33	0.2	0.500806	0.113515	46228	10302.5	18300000	22605	0.596491	226.96	4.35023
2014	Shandong Province	Zaozhuang City	34.816	117.331	0.218281	288650	189190	7.46	18973	7266823	20403	317	78.9933	61	578247	134.68	0.1998	0.489008	0.109693	51890	9457.5	19800000	25492	0.645204	230.75	4.40401
2015	Shandong Province	Zaozhuang City	34.816	117.331	0.223312	282481	190285	7.59	12482	8053820	38400	311	76.2685	54	574622	165.98	0.1999	0.472072	0.1164	52692	64837.5	20300000	30307	0.66178	232.13	4.43282
2016	Shandong Province	Zaozhuang City	34.816	117.331	0.226434	262097	186541	7.56	16715	8922827	50900	317	76.7554	86	201495	192.155	0.1946	0.51502	0.115269	54984	1001	21400000	34024	0.698154	233.61	4.46038
2017	Shandong Province	Zaozhuang City	34.816	117.331	0.201	240411	186647	7.045	21150	9821356	64300	339	81.1005	95	202587	223.219	0.2016	0.461047	0.106476	51533	5947.5	22700000	35933	0.750626	233.09	4.48049
2018	Shandong Province	Zaozhuang City	34.816	117.331	0.177834	188988	176909	6.53	28093	9503002	83379	366	86.5248	110	209690	236.956	0.1802	0.446403	0.108117	61226	1144	24000000	38866	0.782789	236.17	4.50879
2019	Shandong Province	Zaozhuang City	34.816	117.331	0.157593	161810	186794	9.38	37152	9214457	102923	375	88.4434	122	206857	251.205	0.2693	0.353022	0.157695	43100	94133	16900000	40221	0.551971	237.73	4.54084
2011	Guangxi Zhuang Autonomous Region	Liuzhou	24.332	109.434	0.341989	185600	238200	8.6	21581	5687979	15280	247.92	66.1473	56.4262	235483	57.88	0.77	0.584415	0.116659	41832	228423	15800000	66709	1.55331	219.26	4.33248
2012	Guangxi Zhuang Autonomous Region	Liuzhou	24.332	109.434	0.322222	203100	276200	8.1	31947	6618437	17361	284.99	76.5485	59	271454	99.88	1.43	0.579856	0.121481	47795	230581	18200000	68444	1.79017	220.78	4.35714
2013	Guangxi Zhuang Autonomous Region	Liuzhou	24.332	109.434	0.277265	340600	261700	7.92	41134	7584238	18166	324.27	87.0757	65	252491	137.49	0.35	0.545592	0.11969	54034	237536	20100000	65249	1.97645	220.73	4.34027
2014	Guangxi Zhuang Autonomous Region	Liuzhou	24.332	109.434	0.269555	335930	264781	7.11	41670	8582017	16679	370	97.9095	74	276757	151.23	0.2996	0.539328	0.118453	57049	64909	22100000	69018	2.17159	226.32	4.21116
2015	Guangxi Zhuang Autonomous Region	Liuzhou	24.332	109.434	0.263564	346965	265079	7.33	36043	9441089	37884	366	95.9069	82	288537	182.75	0.3196	0.511147	0.134741	58869	10491	23000000	72286	2.26019	228.78	4.46216
2016	Guangxi Zhuang Autonomous Region	Liuzhou	24.332	109.434	0.26808	323712	256435	7.27	41497	10451288	45632	366	94.8187	91	315786	208.497	0.2872	0.497598	0.137087	62855	18050.5	24800000	76065	2.43554	230.48	4.46966
2017	Guangxi Zhuang Autonomous Region	Liuzhou	24.332	109.434	0.245565	341133	254773	6.83	41332	11556391	59052	438	113.178	104	326153	231.141	0.2739	0.488137	0.135926	99703	441304	27700000	82210	2.70958	237.46	4.49955
2018	Guangxi Zhuang Autonomous Region	Liuzhou	24.332	109.434	0.230933	345462	234795	6.39	38768	12665810	79428	477	122.308	129	343096	241.321	0.3492	0.45016	0.138992	75945	54873	30500000	87586	0.859214	234.54	4.51722
2019	Guangxi Zhuang Autonomous Region	Liuzhou	24.332	109.434	0.197189	362951	259847	7.14	56431	13331505	98667	474	120.305	145	332015	268.461	0.2727	0.42797	0.15957	77056	64590.5	31300000	94429	0.880135	236.11	4.53158
2011	Hunan Province	Zhuzhou City	27.8336	113.14	0.37334	239400	166200	8.52	312273	5025627	19335	254.31	64.9745	35.6275	278293	53.88	0.4	0.541686	0.122676	40431	31941	15600000	71187	2.92386	222.51	4.32336
2012	Hunan Province	Zhuzhou City	27.8336	113.14	0.352607	247200	174200	8.21	30760	5799043	30312	295.15	74.5705	53	306432	95.2	0.39	0.538414	0.130745	45235	378476	17600000	72855	2.03857	223.21	4.37253
2013	Hunan Province	Zhuzhou City	27.8336	113.14	0.326593	257300	196300	8.01	38458	6602926	35091	316.88	79.2993	59	321780	135.69	0.4	0.534551	0.133242	48736	450554	19500000	74004	2.32907	223.95	4.40189
2014	Hunan Province	Zhuzhou City	27.8336	113.14	0.32873	252350	199258	7.72	43909	7491789	36975	306	77.2532	57	385627	146.85	0.4635	0.5266	0.135134	54741	53579.5	21600000	89289	2.50407	225.32	4.43408
2015	Hunan Province	Zhuzhou City	27.8336	113.14	0.331611	258270	206059	7.69	76422	8396623	26960	337	83.6394	62	392568	176.71	0.3983	0.506195	0.149931	58661	612138	23400000	82761	2.7058	227.36	4.4885
2016	Hunan Province	Zhuzhou City	27.8336	113.14	0.332789	256046	199953	7.92	66079	9364854	22378	331	81.9307	76	406323	192.822	0.3897	0.463014	0.162844	62081	9834.5	24900000	94042	2.82138	231.18	4.49849
2017	Hunan Province	Zhuzhou City	27.8336	113.14	0.317335	243604	198564	7.485	120030	10384623	93426	372	92.3077	92	299599	220.69	0.4139	0.405382	0.176711	92387	731523	25600000	88916	2.93165	250.95	4.52899
2018	Hunan Province	Zhuzhou City	27.8336	113.14	0.285716	214674	187076	7.05	176280	10656206	114429	404	100.248	117	304871	233.145	0.1793	0.357707	0.173388	65442	880178	26300000	93298	3.0493	242.23	4.53745
2019	Hunan Province	Zhuzhou City	27.8336	113.14	0.284691	219386	206703	7.35	258653	11745787	118715	422	104.975	128	289347	281.934	0.4368	0.352081	0.174285	74618	998342	30000000	101896	1.56815	240.08	4.54421
2011	Guangxi Zhuang Autonomous Region	Guilin	25.2429	110.204	0.200467	107100	229100	18.31	26393	4623612	24893	378.19	72.478	59.569	330934	59.31	0.38	0.389087	0.174148	23786	22444.5	13400000	144962	2.36473	216.69	4.33008
2012	Guangxi Zhuang Autonomous Region	Guilin	25.2429	110.204	0.192778	121100	233000	18.31	31508	5363470	22535	328.35	62.8903	61	292671	95.9	0.38	0.394304	0.175979	30849	27157	14900000	155217	2.62836	216.44	4.33084
2013	Guangxi Zhuang Autonomous Region	Guilin	25.2429	110.204	0.203052	164700	255700	18.06	42993	6040268	24460	362.18	69.4097	68	271206	135.07	0.41	0.397001	0.172845	31761	3555.5	16600000	161523	2.93434	216.03	4.33739
2014	Guangxi Zhuang Autonomous Region	Guilin	25.2429	110.204	0.217073	170383	259696	17.68	45641	6828748	24261	388	73.6942	70	305577	148.96	0.3754	0.392751	0.170839	37288	94165.5	18300000	186725	3.23234	217.29	4.41231
2015	Guangxi Zhuang Autonomous Region	Guilin	25.2429	110.204	0.222372	176495	262439	17.47	33405	7519624	46888	457	86.3943	85	308800	178.93	0.3721	0.383547	0.184049	39329	424138	19400000	227500	0.702193	218.69	4.45594
2016	Guangxi Zhuang Autonomous Region	Guilin	25.2429	110.204	0.206332	166426	255799	17.58	35700	8364549	56158	412	77.1536	89	327616	201.798	0.3983	0.376096	0.194192	41216	104890	20500000	229590	0.732557	220.2	4.45393
2017	Guangxi Zhuang Autonomous Region	Guilin	25.2429	110.204	0.172799	154958	260214	18.61	25574	9281166	67745	469	87.8277	107	334763	229.797	0.371	0.29812	0.21224	51963	27163.5	20300000	179297	0.729119	253.42	4.48081
2018	Guangxi Zhuang Autonomous Region	Guilin	25.2429	110.204	0.118597	128077	258121	19.64	26620	9955366	84013	536	99.6283	135	342372	240.935	0.1691	0.211539	0.22752	39507	3341	20000000	216776	0.714043	229.68	4.51711
2019	Guangxi Zhuang Autonomous Region	Guilin	25.2429	110.204	0.129639	125647	265879	23.12	27301	9674693	109526	531	98.1516	162	3730969	255.072	0.3834	0.135465	0.235373	41294	40768	21100000	216343	0.750802	231.15	4.51941
2011	Guangdong Province	Meizhou	24.2942	116.13	0.161356	69900	173400	20.35	12926	3727919	36771	292.73	56.5553	29.49	160529	46.29	0.38	0.321566	0.209476	16623	7754.5	7075366	34777	2.37428	219.35	4.27219
2012	Guangdong Province	Meizhou	24.2942	116.13	0.15375	68300	170700	21.33	24303	4035021	25269	218.86	41.9755	35	192504	87.13	0.38	0.301845	0.235295	17425	77207	7459800	22104	2.50329	220.98	4.28006
2013	Guangdong Province	Meizhou	24.2942	116.13	0.219322	116400	177800	20.59	12649	4501832	40117	354.58	67.539	42	199066	127.5	0.48	0.301544	0.257868	15238	8703.5	8000148	22185	0.262558	222.65	4.09999
2014	Guangdong Province	Meizhou	24.2942	116.13	0.218028	115262	178570	19.72	15046	4999686	45608	374	70.7529	51	200869	139.06	0.4885	0.304931	0.304818	20529	95621.5	8858389	23519	0.290725	223.25	4.35344
2015	Guangdong Province	Meizhou	24.2942	116.13	0.232291	118472	174109	19.64	40733	5555035	53958	357	65.6503	59	204875	164.47	0.4856	0.300059	0.392147	22155	46351.5	9597781	25303	0.314991	224.06	4.36389
2016	Guangdong Province	Meizhou	24.2942	116.13	0.227264	110011	178471	19.8	35423	6197680	73149	252	45.735	69	213000	188.64	0.4794	0.287844	0.367281	24032	3711.5	10500000	25874	0.343146	225.1	4.43544
2017	Guangdong Province	Meizhou	24.2942	116.13	0.205797	109168	181776	18.735	61918	6776300	89177	319	58	88	225000	216.919	0.4465	0.26369	0.367457	43445	37147.5	10800000	25443	0.352947	231.88	4.46304
2018	Guangdong Province	Meizhou	24.2942	116.13	0.188461	115925	184373	17.67	82364	7264873	100129	442	80.6569	105	1267800	228.079	0.3876	0.250303	0.400947	25367	3419	11100000	25018	0.364363	232.53	4.48136
2019	Guangdong Province	Meizhou	24.2942	116.13	0.169915	93845	193964	18.45	69695	7751410	111318	384	70.3297	105	1946800	272.081	0.4224	0.230017	0.373918	27096	22444.5	11900000	25969	0.389564	231.88	4.47263
2011	Guangxi Zhuang Autonomous Region	Wuzhou City	23.4827	111.286	0.204473	49800	104400	13.12	8855	2240804	12884	128.61	39.2582	22.3962	106386	50.72	0.19	0.574544	0.161237	25394	18323.5	7352445	12916	0.669012	211.07	4.01415
2012	Guangxi Zhuang Autonomous Region	Wuzhou City	23.4827	111.286	0.200641	49600	102600	12.59	17059	2572117	14442	147.01	44.6161	26	124832	84.89	0.18	0.576378	0.191226	28523	4751.5	8325790	15620	0.75896	211.71	4.03168
2013	Guangxi Zhuang Autonomous Region	Wuzhou City	23.4827	111.286	0.321891	84400	115800	11.63	24700	2923448	14601	170.11	50.5979	29	172152	120.17	0.29	0.610088	0.177754	29515	2138.5	9917096	13469	0.90402	210.71	4.23993
2014	Guangxi Zhuang Autonomous Region	Wuzhou City	23.4827	111.286	0.329036	79800	113300	11.23	25204	3283015	20000	154	45.2542	28	214000	132.69	0.22	0.559074	0.177525	31293	1157	10600000	14240	0.593874	216.87	4.26466
2015	Guangxi Zhuang Autonomous Region	Wuzhou City	23.4827	111.286	0.325177	77433	115898	11.35	15257	3649268	27790	186	54.0823	47	138841	162.3	0.1912	0.530899	0.199083	36104	9340.5	10800000	15967	0.601554	219.45	4.29706
2016	Guangxi Zhuang Autonomous Region	Wuzhou City	23.4827	111.286	0.333094	81354	117616	11.17	10252	3959472	32818	192	55.3314	39	152249	183.287	0.1842	0.535185	0.193923	39072	2717	11800000	19081	0.655688	219.69	4.28945
2017	Guangxi Zhuang Autonomous Region	Wuzhou City	23.4827	111.286	0.358905	91901	120556	12.54	11509	4458693	38800	225	64.4699	49	150316	208.604	0.153	0.545228	0.181077	76837	1202.5	11000000	20736	0.746291	237.64	4.33374
2018	Guangxi Zhuang Autonomous Region	Wuzhou City	23.4827	111.286	0.232583	52657	122214	13.91	21149	4847190	27208	286	81.25	65	149135	219.558	0.1959	0.456233	0.25423	33774	825.5	10300000	15936	0.574371	231.71	4.40846
2019	Guangxi Zhuang Autonomous Region	Wuzhou City	23.4827	111.286	0.19815	44391	124552	16.35	14519	5263370	30184	281	79.6034	74	154587	252.1	0.173	0.283158	0.29633	32303	2236	9910000	25211	0.552705	232.95	4.4427
2011	Shaanxi Province	Yulin City	38.2909	109.742	0.0639881	77300	185300	4.88	35762	2322537	17566	429.8	115.943	27.1697	386939	46.1	0.24	0.676491	0.137915	68358	188.5	22900000	13388	0.325004	219.12	4.29601
2012	Shaanxi Province	Yulin City	38.2909	109.742	0.0557554	79100	191300	4.71	48166	2702000	20100	399.72	106.706	42	361700	84.46	0.23	0.69684	0.1494	79587	19.5	26700000	15703	0.378545	218.32	4.0984
2013	Shaanxi Province	Yulin City	38.2909	109.742	0.139173	176600	231500	4.91	49578	2986200	20400	422.44	112.053	40	393900	122.3	1.73	0.650851	0.148316	75511	1924	28500000	16172	0.403623	220.46	4.33021
2014	Shaanxi Province	Yulin City	38.2909	109.742	0.148183	181100	237200	4.97	52237	3747362	24300	421	112.627	44	363700	133	0.77	0.664067	0.144944	86482	47229	29200000	16644	0.41409	222.72	4.35443
2015	Shaanxi Province	Yulin City	38.2909	109.742	0.142214	173622	240559	5.48	19932	3964100	29500	377	99.8781	37	247400	162.43	0.3335	0.550695	0.177256	77267	1072.5	26200000	17253	0.371656	226.58	4.44236
2016	Shaanxi Province	Yulin City	38.2909	109.742	0.144591	175098	241489	5.86	56526	4220515	26356	395	103.403	62	314052	191.076	0.3565	0.57414	0.169896	81764	23127	27700000	17379	0.407982	227.67	4.43976
2017	Shaanxi Province	Yulin City	38.2909	109.742	0.149834	179455	252343	5.93	60697	4721183	47735	326	84.6753	60	83746	212.585	0.3487	0.600754	0.165158	106175	474.5	33100000	19570	0.493582	232.85	4.46072
2018	Shaanxi Province	Yulin City	38.2909	109.742	0.139336	178578	255729	6	61855	5141141	49700	474	123.438	83	310222	219.399	0.3713	0.616322	0.168623	112845	56953	38500000	16484	0.545671	225.18	4.48309
2019	Shaanxi Province	Yulin City	38.2909	109.742	0.139693	193679	293114	6.06	40202	5552884	340000	439	114.026	98.9535	308386	232.396	0.4241	0.6189	0.179767	120908	74724	41400000	18182	0.586417	222.86	4.49249
2011	Gansu Province	Wuwei	37.9344	102.645	0.118321	23300	70200	24.56	3092	906569	4850	118.88	61.9167	4.256	55860	31.32	0.06	0.296866	0.356202	15007	253.5	2728506	12605	0.0537002	208.54	4.04975
2012	Gansu Province	Wuwei	37.9344	102.645	0.10566	23100	72900	24.22	2937	1023189	5454	108.64	57.1789	9	77500	67.54	0.07	0.319346	0.358888	18759	1072.5	3415423	15625	0.0672195	207.52	4.12637
2013	Gansu Province	Wuwei	37.9344	102.645	0.121127	61200	78000	23.4	4238	1174620	6300	120.74	64.053	11	104100	101.74	0.08	0.313313	0.34997	20168	3685.5	3811838	16703	0.0750214	209.61	3.95983
2014	Gansu Province	Wuwei	37.9344	102.645	0.13053	51349	79291	23.33	4691	1316600	7900	153	80.9952	15	116623	129	0.1496	0.2949	0.371364	22406	7137	4059679	19457	0.0798992	210.78	4.21967
2015	Gansu Province	Wuwei	37.9344	102.645	0.111358	47769	78423	23.98	5952	1625758	6883	137	72.0901	18	127658	144.62	0.139	0.234053	0.412995	22931	8957	4161872	18207	0.0819105	215.39	4.27966
2016	Gansu Province	Wuwei	37.9344	102.645	0.112728	50957	80291	23.45	291349	1781506	9500	139	72.7749	27	150100	171.95	0.1279	0.243239	0.381034	25396	12213.5	4617272	16560	0.0908733	216.12	4.26317
2017	Gansu Province	Wuwei	37.9344	102.645	0.0947583	41385	83699	24.57	7472	1917220	12800	158	83.1579	35	111806	198.317	0.1278	0.149916	0.459897	26828	13637	4654963	16560	0.0895822	225.5	4.34189
2018	Gansu Province	Wuwei	37.9344	102.645	0.0901541	38155	85750	25.69	7213	2057177	5734	173	91.5344	45	103100	203.407	0.1164	0.141455	0.428543	25691	14157	4692653	15397	0.0956318	220.58	4.3011
2019	Gansu Province	Wuwei	37.9344	102.645	0.0782689	36060	90453	29.52	8031	1445948	17500	177	93.6508	54	91428	210.779	0.0986	0.0954799	0.419255	26744	15242.5	4880000	11800	0.0994498	225.66	4.13747
2011	Hubei Province	Wuhan	30.5985	114.312	0.268219	989800	903900	2.94	152687	30317885	74704	1271	153.651	249	1239221	76.19	2.25	0.400609	0.113135	68315	244498	67600000	920373	2.48793	246	4.57089
2012	Hubei Province	Wuhan	30.5985	114.312	0.269515	1009100	905500	3.76	206490	34324345	88181	1593	193.866	330	1366532	122.35	2.32	0.400271	0.110641	79482	2888756	80000000	946991	2.94475	244.13	4.57198
2013	Hubei Province	Wuhan	30.5985	114.312	0.266297	1022800	958800	3.71	315967	39166000	99619	1662	202.165	369	1414885	168.4	2.71	0.402739	0.124058	110113	341322	90500000	966438	3.33012	244.01	4.57614
2014	Hubei Province	Wuhan	30.5985	114.312	0.261836	1039720	980144	3.48	568956	43693155	397400	1644	198.719	390	1455441	181.52	3.0168	0.391559	0.1167	98000	4029077	101000000	962106	5.79372	245.54	4.58421
2015	Hubei Province	Wuhan	30.5985	114.312	0.256484	1046760	1022431	3.3	681890	51022366	545600	1585	191.132	463	1391110	211.76	3.313	0.374294	0.122694	104132	477314	109000000	956789	6.2748	247.72	4.59251
2016	Hubei Province	Wuhan	30.5985	114.312	0.249219	1053081	1076044	3.28	864219	56105883	736200	1519	182.134	489	1480456	232.496	3.7364	0.355823	0.127989	111469	5.53966e+06	119000000	948768	6.85421	249.56	4.59465
2017	Hubei Province	Wuhan	30.5985	114.312	0.231432	1037628	1158174	2.86	1129906	61962978	1011000	1601	187.471	430	2075851	265.904	5.0113	0.352333	0.128877	123831	627048	134000000	947651	1.56498	250.21	4.59698
2018	Hubei Province	Wuhan	30.5985	114.312	0.208531	901760	1192567	2.44	1344072	68439017	1158500	1684	190.498	493	1528000	281.64	0.1859	0.341894	0.129943	135136	1252446	148000000	969323	1.73267	252.19	4.59823
2019	Hubei Province	Wuhan	30.5985	114.312	0.198877	864667	1275840	2.34	1764277	77744918	1389100	1577	174.062	532	1517000	231.282	9.646	0.279794	0.137897	145545	805324	162000000	1006894	1.89322	258.43	4.59939
2011	Guizhou Province	Bijie City	27.4086	105.333	0.0568562	52600	186200	18.18	9734	1503826	11628	249.37	29.2791	18.3037	240000	22.54	0.23	0.400605	0.334011	11295	49575.5	7378833	11959	0.216261	217.26	3.95487
2012	Guizhou Province	Bijie City	27.4086	105.333	0.0620438	71400	201900	18.23	13927	1744239	13385	303.9	35.4196	23	218214	59.81	0.23	0.379355	0.359463	13461	55341	8779637	13055	0.257316	217.3	4.08702
2013	Guizhou Province	Bijie City	27.4086	105.333	0.0627451	74200	230800	18.87	13077	1984944	16870	324.41	37.2628	240	250836	87.77	0.23	0.358047	0.33951	11962	10543	10400000	13249	0.562294	219.12	4.10697
2014	Guizhou Province	Bijie City	27.4086	105.333	0.0696763	78199	238779	19.96	23213	2693804	18251	352	39.9637	266	255132	115.88	0.2207	0.336212	0.28481	19369	92014	12700000	13405	0.371357	218.81	4.39942
2015	Guizhou Province	Bijie City	27.4086	105.333	0.0580521	68898	248261	22.22	24599	3019505	19767	344	38.0447	292	281005	136.3	0.2253	0.310056	0.277976	22230	116760	14600000	14738	0.428422	216.79	4.36254
2016	Guizhou Province	Bijie City	27.4086	105.333	0.061494	68557	259727	21.19	31597	3401468	35000	432	47.1101	332	316699	166.091	0.2324	0.300531	0.277445	24544	142506	16300000	33966	0.476631	219.62	4.39267
2017	Guizhou Province	Bijie City	27.4086	105.333	0.0604381	62292	275539	21.39	106618	3819848	44500	519	56.2297	380	335100	193.897	0.2226	0.296453	0.286568	32162	170222	17700000	31450	0.539903	232.82	4.41672
2018	Guizhou Province	Bijie City	27.4086	105.333	0.0374764	45628	277213	21.59	167912	3845812	55000	567	60.9677	69	377100	203.852	0.1933	0.285122	0.301008	28794	21534.5	19200000	35298	0.563303	220.57	4.45916
2019	Guizhou Province	Bijie City	27.4086	105.333	0.0355027	52622	277404	23.09	186433	4088452	60500	581	61.9403	77	386900	229.919	0.2276	0.212257	0.357859	28378	29536	19000000	40426	0.557315	226.43	4.48537
2011	Hunan Province	Yongzhou	26.4259	111.619	0.164115	104300	192900	24.11	10691	2851609	20238	204.72	32.4335	23.1	100508	33.21	0.47	0.327133	0.191873	18168	299	9453949	25120	0.297575	213.51	4.01588
2012	Hunan Province	Yongzhou	26.4259	111.619	0.169968	108000	201100	23.04	10922	3293356	23894	218.24	35.183	30	154087	78.08	0.51	0.329777	0.207629	20239	35243	10600000	24956	0.333101	215.17	4.03949
2013	Hunan Province	Yongzhou	26.4259	111.619	0.154206	110800	206200	22.41	15492	3748833	26326	253.91	40.7822	33	179533	113.28	0.51	0.32312	0.21918	18868	406334	11800000	24812	0.369521	217.13	4.05459
2014	Hunan Province	Yongzhou	26.4259	111.619	0.161409	111600	211100	21.68	17186	4232660	27872	269	42.6375	38	155718	125.94	0.51	0.319666	0.233558	24295	4914	13000000	24916	0.409133	218.91	4.2625
2015	Hunan Province	Yongzhou	26.4259	111.619	0.167802	113900	205900	21.76	21665	5278340	34164	272	42.8158	48	197754	153.88	0.41	0.308382	0.249077	26222	54054	14200000	25900	0.445827	219.95	4.1419
2016	Hunan Province	Yongzhou	26.4259	111.619	0.156993	108837	214454	20.87	23928	5899046	48814	317	49.1473	61	130130	180.427	0.4372	0.296218	0.254965	28744	6194.5	15700000	27721	0.492237	223.43	4.35948
2017	Hunan Province	Yongzhou	26.4259	111.619	0.157701	113065	219279	18.625	42140	6530048	46406	357	55.6075	77	239544	206.222	0.4419	0.287272	0.261325	42534	11823.5	16900000	28496	0.519538	233.79	4.41742
2018	Hunan Province	Yongzhou	26.4259	111.619	0.14426	104851	212920	16.38	52193	7195457	52595	402	62.3256	100	247274	215.022	0.3682	0.276864	0.255203	33035	788106	18100000	29931	0.567636	233.55	4.39659
2019	Hunan Province	Yongzhou	26.4259	111.619	0.142096	107726	228074	17.37	74520	7938477	56672	420	65.2174	111	251178	228.832	0.3462	0.239752	0.246406	37013	889584	20200000	36637	0.634077	234.2	4.46194
2011	Shaanxi Province	Hanzhong City	33.0738	107.029	0.233437	89600	162900	21.98	8060	1844406	25600	241.34	63.1284	24.24	219090	48.81	0.37	0.295761	0.242617	18952	17322.5	6474820	20993	1.16454	214.74	3.96712
2012	Shaanxi Province	Hanzhong City	33.0738	107.029	0.228409	94200	166000	21.13	10641	2160451	32349	260.6	67.8116	28	163535	88.71	0.41	0.31007	0.259533	22084	2041	7545720	32889	1.35714	215.25	4.25298
2013	Shaanxi Province	Hanzhong City	33.0738	107.029	0.219333	118700	178800	20.15	13202	2481481	35435	274.41	71.0539	32	188081	118.53	0.33	0.327266	0.243117	22843	201.5	8817300	43181	1.58585	214.57	4.21144
2014	Shaanxi Province	Hanzhong City	33.0738	107.029	0.206025	119600	187700	18.56	14659	2816481	41259	289	75.2408	32	241423	135.36	0.3	0.344382	0.236114	28908	292.5	9910500	42310	1.78246	216.67	4.07453
2015	Shaanxi Province	Hanzhong City	33.0738	107.029	0.194062	112900	189114	17.99	15346	3190013	49600	283	73.4664	35	203220	162.78	0.2878	0.324427	0.2429	31001	1001	10600000	43553	1.91516	219.99	4.33914
2016	Shaanxi Province	Hanzhong City	33.0738	107.029	0.177997	104221	194019	17.79	17308	3691688	52358	347	90.3646	49	211623	185.383	0.2985	0.316206	0.242261	33597	1384.5	11600000	42020	2.08002	221.62	4.31338
2017	Shaanxi Province	Hanzhong City	33.0738	107.029	0.174383	105716	195051	15.875	18202	4210518	60600	351	91.8848	57	500600	209.136	0.286	0.333175	0.242259	42361	21599.5	13100000	46200	0.382354	231.57	4.38229
2018	Shaanxi Province	Hanzhong City	33.0738	107.029	0.173378	101823	194646	13.96	19169	4692917	61425	371	97.3753	75	213642	220.121	0.2719	0.325033	0.232367	42754	2379	14700000	40098	0.43832	224.38	4.42687
2019	Shaanxi Province	Hanzhong City	33.0738	107.029	0.150985	94493	193189	14.7	27551	5543256	82100	374	98.1627	86.9552	211591	231.782	0.2548	0.337422	0.247995	45033	35275.5	15500000	41400	0.460989	227.69	4.4158
2011	Guangdong Province	Shantou	23.3591	116.689	0.256886	166500	188900	5.78	24858	9722119	22234	587.3	110.937	78.7497	485289	67.96	0.56	0.462037	0.118881	23596	224660	12800000	9372	0.652219	237.51	4.377
2012	Guangdong Province	Shantou	23.3591	116.689	0.376981	324800	204700	5.65	23952	10298207	23854	584.09	109.606	89	522641	109.56	0.53	0.465617	0.121355	26231	8781.5	14300000	9428	0.728535	236.76	4.20531
2013	Guangdong Province	Shantou	23.3591	116.689	0.331712	336100	218600	5.57	26355	11589237	22191	604.54	111.952	94	557312	146.97	0.78	0.470137	0.122143	28998	96343	15700000	9606	0.843699	236.64	4.38839
2014	Guangdong Province	Shantou	23.3591	116.689	0.333044	327972	221924	5.35	20977	11860433	26306	642	117.453	96	532369	153.02	0.485	0.465922	0.124511	31201	115784	17200000	9845	0.877562	236.66	4.45827
2015	Guangdong Province	Shantou	23.3591	116.689	0.346718	329225	217456	5.18	34155	13393405	30026	607	110.271	107	482265	181.38	0.5916	0.45175	0.150414	33732	141479	18700000	10005	0.895935	238.16	4.47885
2016	Guangdong Province	Shantou	23.3591	116.689	0.332015	331852	242097	5.15	58376	15151946	215791	578	103.399	114	488819	200.661	0.6178	0.439434	0.142117	37390	6402.5	20800000	10817	0.998069	239.19	4.50392
2017	Guangdong Province	Shantou	23.3591	116.689	0.338572	348189	247502	4.775	49200	16831597	334228	612	108.319	133	493989	233.326	0.6396	0.428908	0.141062	42152	230978	23000000	10765	1.12756	240.72	4.52515
2018	Guangdong Province	Shantou	23.3591	116.689	0.320727	339031	250107	4.4	39795	17696265	409873	603	105.975	152	490000	249.4	1.5413	0.424534	0.130213	44672	62640.5	25100000	21610	1.20482	240.4	4.52265
2019	Guangdong Province	Shantou	23.3591	116.689	0.228384	240686	282946	4.49	63821	18943350	576696	636	111.189	156	478377	290.838	0.7443	0.402906	0.14348	47669	110.5	26900000	13636	1.29209	243.52	4.36107
2011	Guangdong Province	Shanwei	22.7787	115.373	0.334391	64900	83600	16.35	7574	3691019	5991	129.82	37.3906	15.2	171206	48.85	0.28	0.405573	0.135074	18682	22698	5505542	4400	1.40447	220.37	3.93948
2012	Guangdong Province	Shanwei	22.7787	115.373	0.404	82700	84800	16.26	6822	4243194	10666	152.97	44.0582	18	196630	91.22	0.29	0.426551	0.144145	20608	224354	6104079	4500	1.55716	220.92	3.90625
2013	Guangdong Province	Shanwei	22.7787	115.373	0.563052	152000	92700	16.12	8254	296849	16807	184.85	52.4397	20	213717	123.29	0.36	0.433387	0.156765	19030	9906	6717548	4558	1.7093	220.77	4.13455
2014	Guangdong Province	Shanwei	22.7787	115.373	0.549438	143691	92179	15.32	11276	4401124	21839	189	52.6316	26	285584	133.18	0.4071	0.427577	0.174132	23928	105833	7169931	5095	1.70307	222.89	4.00859
2015	Guangdong Province	Shanwei	22.7787	115.373	0.552603	144553	91553	15.49	22498	4896135	29585	187	52.0949	29	350887	165.06	0.392	0.420228	0.279436	25283	64727	7620631	5626	1.81013	223.26	4.04673
2016	Guangdong Province	Shanwei	22.7787	115.373	0.551178	143180	93398	15.66	36853	5331054	40769	177	48.895	36	170215	189.308	0.3818	0.408781	0.249712	27351	28879.5	8284882	5866	1.96791	224.18	4.25011
2017	Guangdong Province	Shanwei	22.7787	115.373	0.485842	109629	93167	15.11	45660	5726228	50501	198	54.5455	54	178821	219.845	0.3828	0.390252	0.246083	42515	91	8744033	6145	2.14862	230.03	4.33512
2018	Guangdong Province	Shanwei	22.7787	115.373	0.447192	100041	97564	14.56	59644	6093559	62897	239	67.1348	61	183839	230.734	0.3389	0.399927	0.273732	30825	8307	9203183	6562	2.18603	226.7	4.36694
2019	Guangdong Province	Shanwei	22.7787	115.373	0.409359	82638	98424	14.1	21029	4422643	85566	240	67.2269	61	179964	238.654	0.3633	0.312759	0.258263	35958	5700.5	10800000	7823	2.74809	234.56	4.37289
2011	Guangdong Province	Jiangmen	22.5846	113.089	0.509021	360700	187500	7.56	38554	7591500	26146	390.23	99.1186	67.7047	467906	69.56	0.34	0.520698	0.090298	41063	512941	18300000	26624	1.02499	230.43	4.41033
2012	Guangdong Province	Jiangmen	22.5846	113.089	0.522139	335400	196900	7.95	54117	8072059	29446	497.29	126.924	117	415200	105.79	0.34	0.485951	0.10004	42028	565402	18800000	30699	1.03432	233	4.43533
2013	Guangdong Province	Jiangmen	22.5846	113.089	0.530924	375400	219300	7.94	52778	9036984	76669	590.98	150.377	83	523995	142.9	0.47	0.481962	0.106295	50895	60021	20000000	34345	1.10021	233.47	4.46878
2014	Guangdong Province	Jiangmen	22.5846	113.089	0.513787	367121	231509	8.07	51532	9235509	90660	595	151.246	121	738899	157.27	0.7701	0.463461	0.113357	46237	554950	20800000	38722	1.16616	234.81	4.45516
2015	Guangdong Province	Jiangmen	22.5846	113.089	0.517826	355870	226436	7.79	79850	10343090	126977	557	142.306	108	894802	182.94	0.6655	0.456718	0.130756	49608	571616	22400000	39490	1.25421	236	4.4956
2016	Guangdong Province	Jiangmen	22.5846	113.089	0.504701	357999	236844	7.81	94638	11590639	160761	624	158.376	160	1499412	202.685	0.6649	0.448635	0.121223	53374	309621	24200000	40055	1.3543	236.8	4.51921
2017	Guangdong Province	Jiangmen	22.5846	113.089	0.479319	326799	239762	7.38	110216	12796336	54916	690	174.242	148	477600	231.38	0.5967	0.456493	0.121368	75461	33774	26600000	40641	1.53745	243.42	4.54686
2018	Guangdong Province	Jiangmen	22.5846	113.089	0.444189	353826	288418	6.95	132816	14075780	58060	607	152.13	172	488400	247.645	0.7257	0.458518	0.130284	63328	477288	29000000	42120	1.62397	237.55	4.54645
2019	Guangdong Province	Jiangmen	22.5846	113.089	0.444172	308002	281100	8.08	153988	12069599	64197	552	138	171	487000	281.341	0.5867	0.381868	0.133854	68194	535138	31500000	47976	1.76204	240.83	4.55163
2011	Anhui Province	Chizhou	30.6709	117.498	0.136476	25000	54400	15.11	10150	1070963	8890	91.76	56.8525	12.5819	67698	51.82	0.14	0.375314	0.236539	26345	12200.5	3724882	27306	0.153161	210.31	4.06073
2012	Anhui Province	Chizhou	30.6709	117.498	0.141026	22500	54900	14.89	14134	1242873	9519	93.38	57.6776	15	75794	91.46	0.13	0.374611	0.270028	29471	13760.5	4174466	29796	0.171647	221.3	4.28932
2013	Anhui Province	Chizhou	30.6709	117.498	0.184112	40400	65500	14.58	17887	1424834	11696	103.67	64.0334	18	88924	127.68	0.15	0.379344	0.282699	28534	17082	4622452	21359	0.190068	222.04	4.33638
2014	Anhui Province	Chizhou	30.6709	117.498	0.20164	41319	66712	13.26	17075	1763730	87581	110	68.4932	19	12274	142	0.1469	0.370459	0.268429	36267	2119	5171690	21024	0.212652	226.34	4.38109
2015	Anhui Province	Chizhou	30.6709	117.498	0.195099	38911	67378	12.96	19072	1979836	7601	104	64.3525	23	88511	172.78	0.152	0.362833	0.270901	38014	22574.5	5447404	22879	0.231116	227.97	4.41638
2016	Anhui Province	Chizhou	30.6709	117.498	0.207418	36656	69880	12.08	17851	2220692	7947	105	64.8148	28	90700	198.555	0.1503	0.360209	0.25296	40919	234858	5890196	24178	0.231989	232.07	4.40823
2017	Anhui Province	Chizhou	30.6709	117.498	0.214454	38663	65629	11.51	12792	2487175	11950	121	74.6914	35	88165	221.902	0.1476	0.352098	0.229996	52255	2574	6369725	25629	0.245924	232.97	4.43783
2018	Anhui Province	Chizhou	30.6709	117.498	0.226054	44814	67818	10.94	25808	2555016	37799	134	82.716	42	97553	234.756	0.1467	0.400628	0.225475	46865	257322	6849253	26115	0.269762	228.85	4.44145
2019	Anhui Province	Chizhou	30.6709	117.498	0.202971	32712	75867	10.08	24401	3982783	42470	143	88.2716	49	89572	247.047	0.144	0.364796	0.197839	56217	27449.5	8320000	29989	0.327688	235.57	4.44202
2011	Liaoning Province	Shenyang	41.7209	123.456	0.262748	441500	756900	4.72	203333	24268655	46529	881.5	121.973	150.566	1076991	71.56	1.98	0.471754	0.108066	72648	359106	59200000	374171	1.70433	239.42	4.53991
2012	Liaoning Province	Shenyang	41.7209	123.456	0.266803	474000	738200	4.77	246407	28022020	123755	995.5	137.348	176	1167899	111.57	1.92	0.471212	0.116028	80480	379828	66000000	369285	1.90221	235.2	4.54482
2013	Liaoning Province	Shenyang	41.7209	123.456	0.236518	709100	815300	4.49	277931	31860936	150663	1015.87	139.715	151	1147776	152.28	2.64	0.435925	0.123109	98467	378254	71600000	383543	2.0624	239.35	4.54145
2014	Liaoning Province	Shenyang	41.7209	123.456	0.221181	714355	819331	4.58	265649	35701083	174867	1044	142.857	161	1065340	168.81	2.5684	0.445201	0.128737	85816	147830	71000000	399694	2.04628	240.93	4.54533
2015	Liaoning Province	Shenyang	41.7209	123.456	0.209701	656724	807811	4.69	234542	38832398	226418	1349	184.691	178	1006456	197.72	2.5491	0.432236	0.111186	87734	104754	72700000	404032	2.09516	242.82	4.56561
2016	Liaoning Province	Shenyang	41.7209	123.456	0.206078	547777	741879	4.8	223880	39858992	315198	1226	167.03	208	1066256	219.418	2.2064	0.314798	0.148815	66893	53079	55500000	403589	1.08414	251.61	4.57069
2017	Liaoning Province	Shenyang	41.7209	123.456	0.215004	478540	729599	4.465	161669	39898331	368584	1244	168.792	201	1110084	242.396	2.294	0.303551	0.147806	74567	73209.5	59200000	397776	1.13071	256.16	4.58117
2018	Liaoning Province	Shenyang	41.7209	123.456	0.228272	436747	743142	4.13	181126	40512312	460439	1318	176.676	238	990255	254.393	2.3905	0.214223	0.15343	75766	93580.5	62900000	391152	1.22994	253.97	4.58333
2019	Liaoning Province	Shenyang	41.7209	123.456	0.208698	395033	796945	4.39	199013	44795912	532563	1273	168.386	250	993768	267.065	2.5534	0.213363	0.161924	77777	107601	64700000	424191	1.26466	257.55	4.58206
2011	Hebei Province	Cangzhou City	38.3102	116.846	0.158913	179700	299500	11.44	11325	6838304	37223	521.3	70.9445	62.8629	368155	45.45	0.48	0.47558	0.102255	36053	190314	25900000	49020	14.1268	224.56	4.35972
2012	Hebei Province	Cangzhou City	38.3102	116.846	0.164122	206700	308600	11.35	14767	7879713	54587	541.4	72.7297	72.9314	401765	80.38	0.49	0.475871	0.110785	38949	231472	28100000	51292	15.3684	224.71	4.16617
2013	Hebei Province	Cangzhou City	38.3102	116.846	0.171756	197200	318400	10.39	20687	8862458	68217	592.8	78.5894	83	432427	120.23	0.48	0.474778	0.116964	39960	26799.5	30100000	53811	16.2454	226.95	4.42526
2014	Hebei Province	Cangzhou City	38.3102	116.846	0.161686	196091	326899	10.14	34954	10078974	49050	605	78.735	92	425180	131.1	0.489	0.468739	0.12168	42676	222573	31300000	80535	17.1223	227.75	4.43339
2015	Hebei Province	Cangzhou City	38.3102	116.846	0.157214	185102	334493	9.62	18456	11091272	89592	597	77.0959	103	409328	156.15	0.4843	0.445283	0.146005	44819	307424	33200000	55485	18.1455	231.18	4.4758
2016	Hebei Province	Cangzhou City	38.3102	116.846	0.152093	177546	335352	8.71	43578	12278129	54427	680	87.1795	146	119476	180.1	0.4736	0.445899	0.142438	47425	36764	35400000	78262	19.3698	232.99	4.51438
2017	Hebei Province	Cangzhou City	38.3102	116.846	0.129478	109018	320108	8.105	46063	13551723	60754	742	95.3728	178	442425	205.652	0.4508	0.446719	0.144222	120805	405561	36100000	60584	20.8574	247.55	4.53601
2018	Hebei Province	Cangzhou City	38.3102	116.846	0.121552	129691	325382	7.5	57651	14298762	217726	780	99.6169	214	403513	215.626	0.3933	0.321525	0.169255	48562	43712.5	36800000	68440	18.3821	242.02	4.54012
2019	Hebei Province	Cangzhou City	38.3102	116.846	0.127713	130987	344101	8.16	49422	10845973	312934	470	59.7205	136	422815	227.356	0.4037	0.355909	0.191277	47663	466024	35900000	80982	17.94	243.82	4.54431
2011	Guangxi Zhuang Autonomous Region	Hechi	24.6989	108.091	0.12631	57400	128600	23.4	9106	1547942	13042	164.73	39.1841	25.1171	128575	27.98	0.22	0.338678	0.278239	15141	5596.5	5119613	11959	0.218787	211.86	3.88003
2012	Guangxi Zhuang Autonomous Region	Hechi	24.6989	108.091	0.121762	57100	130300	25.64	13638	1769850	14834	178.77	43.4329	26	151153	70.06	0.26	0.269855	0.35573	14472	6149	4927088	12276	0.210559	213.31	4.15945
2013	Guangxi Zhuang Autonomous Region	Hechi	24.6989	108.091	0.150761	56200	136900	25.31	17202	1989715	16430	199.92	48.3249	28	142580	106.35	0.3	0.226704	0.36574	12769	49133.5	5286188	13672	0.225328	213.48	4.00054
2014	Guangxi Zhuang Autonomous Region	Hechi	24.6989	108.091	0.145468	52454	137772	22.83	19644	2237899	17783	215	51.2027	28	159857	122.72	0.362	0.252863	0.376107	17474	10504	6013922	15174	0.256348	220.21	4.0642
2015	Guangxi Zhuang Autonomous Region	Hechi	24.6989	108.091	0.147858	46269	138369	22.78	15162	2433821	19075	227	53.4696	35	166091	151.28	0.3213	0.238077	0.420962	17841	3178.5	6180346	16617	0.263442	222.05	4.10317
2016	Guangxi Zhuang Autonomous Region	Hechi	24.6989	108.091	0.102825	44456	141378	22.95	12616	2679645	28997	240	55.9441	42	190059	172.696	0.2749	0.22382	0.440912	18842	1261	6571808	18477	0.280128	223.69	4.10507
2017	Guangxi Zhuang Autonomous Region	Hechi	24.6989	108.091	0.0959551	38594	144279	21.68	12191	3012018	35709	277	64.4186	56	204828	197.078	0.2474	0.229485	0.44793	27606	1534	7227404	20981	0.118427	231.83	4.31441
2018	Guangxi Zhuang Autonomous Region	Hechi	24.6989	108.091	0.0852858	34848	150574	20.41	11294	3302196	43483	344	79.4457	75	203331	206.456	0.1568	0.478993	0.446839	22302	338	7882999	22439	0.127063	227.49	4.35653
2019	Guangxi Zhuang Autonomous Region	Hechi	24.6989	108.091	0.0781046	34741	160153	21.53	8198	3527889	47284	340	78.341	90	210774	232.014	0.202	0.221856	0.444519	24703	6.5	8780000	25329	0.141522	228.83	4.3922
2011	Guangdong Province	Heyuan City	23.7497	114.707	0.433103	129600	115200	12.5	11598	1880418	10686	189.47	51.6549	19.8385	182995	46.3	0.29	0.493538	0.189958	19505	116188	5792866	11875	1.60024	222.11	4.19956
2012	Guangdong Province	Heyuan City	23.7497	114.707	0.437395	122200	114600	12.76	11970	2093663	12110	140.04	39.4368	25	167116	82.79	0.27	0.45124	0.218563	20536	12811.5	6152596	12289	1.69961	222.62	4.21386
2013	Guangdong Province	Heyuan City	23.7497	114.707	0.429134	126300	126600	12.21	13521	2366100	13853	167.36	46.3601	29	180293	118.25	0.31	0.457954	0.249469	18846	137234	6803296	12398	1.87936	226.03	4.24159
2014	Guangdong Province	Heyuan City	23.7497	114.707	0.433751	131660	129431	11.39	42567	4350078	14748	216	59.1295	36	172232	134.18	0.3268	0.431042	0.273887	25208	147024	7689506	12686	2.12417	230.14	4.26803
2015	Guangdong Province	Heyuan City	23.7497	114.707	0.431295	136773	133059	11.61	45390	4829869	17134	231	63.0441	45	231971	166.37	0.3181	0.413132	0.331307	26401	93756	8100793	11350	2.23779	231.07	4.33851
2016	Guangdong Province	Heyuan City	23.7497	114.707	0.41247	135988	142222	11.22	54133	5374414	41534	235	63.0027	47	170553	194.09	0.2993	0.389856	0.327082	29205	6188	8987162	12085	2.48264	234.01	4.37361
2017	Guangdong Province	Heyuan City	23.7497	114.707	0.402118	134604	145699	10.965	43028	5855654	50792	217	58.1769	59	178410	219.651	0.309	0.348144	0.298895	77614	955.5	9523595	12015	2.6137	243.82	4.42412
2018	Guangdong Province	Heyuan City	23.7497	114.707	0.395	135664	152663	10.71	75356	6287201	20741	249	66.756	71	195041	230.531	0.3145	0.329522	0.332939	32530	43010.5	10100000	12347	2.77901	240.25	4.45169
2019	Guangdong Province	Heyuan City	23.7497	114.707	0.340441	106649	165254	11.22	38868	3868273	67778	281.86	75.5657	65.1	202859	242.278	0.3698	0.277028	0.345488	34842	56121	10800000	13307	2.98343	243.16	4.46326
2011	Fujian Province	Quanzhou	24.88	118.682	0.68077	1468200	267700	3.55	67413	14620868	53255	901.07	130.685	149.18	933072	70.6	0.95	0.553997	0.0695384	52245	1.04982e+06	42700000	118121	4.78799	230.56	4.51847
2012	Fujian Province	Quanzhou	24.88	118.682	0.656718	1453500	291800	3.4	74016	17066381	58979	1000.67	144.355	160	997200	112.03	0.92	0.549153	0.0754139	57291	85774	47300000	117599	5.43275	231.01	4.5003
2013	Fujian Province	Quanzhou	24.88	118.682	0.59493	1306700	326500	3.28	92275	19455675	310900	1115.1	158.507	208	1080200	154.36	1.15	0.561487	0.0809151	74119	904228	52200000	118697	6.10293	231.6	4.52661
2014	Fujian Province	Quanzhou	24.88	118.682	0.563946	1241004	326551	3.01	105743	21894296	334007	991	138.369	185	1012228	160.62	0.9649	0.563091	0.083149	68254	96817.5	57300000	122159	6.70568	232.03	4.35874
2015	Fujian Province	Quanzhou	24.88	118.682	0.532112	1169446	332310	2.91	123785	24595881	394800	922	127.621	230	979231	195.46	1.0274	0.54208	0.0879626	72421	102934	61400000	124078	7.17861	234.23	4.52171
2016	Fujian Province	Quanzhou	24.88	118.682	0.507023	1147743	344324	2.99	132399	27246536	531077	913	125.068	243	1028722	214.545	1.321	0.528093	0.08992	77784	105807	66500000	125999	7.77384	235.57	4.56071
2017	Fujian Province	Quanzhou	24.88	118.682	0.449175	1036762	358647	2.685	149060	30339515	676479	940	126.685	287	858081	243.43	1.351	0.491351	0.0803283	113012	1034761	75600000	126125	2.05702	242.21	4.57099
2018	Fujian Province	Quanzhou	24.88	118.682	0.456588	1073010	370759	2.38	146891	34078885	879918	1008	133.51	351	985349	262.137	0.8768	0.553921	0.0746795	97614	387296	84700000	130296	9.90407	237.55	4.5796
2019	Fujian Province	Quanzhou	24.88	118.682	0.394174	900646	391647	2.2	157351	53518677	1111813	1033	135.742	385	969143	276.136	0.8025	0.509337	0.0661752	114067	415779	99500000	154359	11.6339	236.71	4.58813
2011	Shandong Province	Tai'an City	36.2059	117.094	0.231366	419100	235300	9.33	27605	8067348	22178	515.57	92.1483	55.13	305791	45.66	0.34	0.460689	0.0904277	41850	773.5	23000000	98177	1.10413	229.14	4.324
2012	Shandong Province	Tai'an City	36.2059	117.094	0.23915	442200	238500	9.15	34129	9283393	27536	557.4	99.7316	60	319596	84.81	0.38	0.448224	0.0952755	41850	110383	25500000	100959	1.22042	231.03	4.38301
2013	Shandong Province	Tai'an City	36.2059	117.094	0.259307	500200	277300	9.32	38756	10537872	49100	609.24	109.026	71	326203	125.01	0.5	0.425388	0.0928319	49923	228293	27900000	101965	1.33718	232.35	4.35702
2014	Shandong Province	Tai'an City	36.2059	117.094	0.251708	475769	286371	8.67	39537	12023523	52021	585	104.037	80	313054	138.01	0.6077	0.418525	0.0951892	53853	268541	30000000	105210	1.43852	235.03	4.39989
2015	Shandong Province	Tai'an City	36.2059	117.094	0.259327	447688	281650	8.53	41214	13316052	81045	467	82.5511	77	229769	166.4	1.762	0.408198	0.103495	56490	322166	31600000	109281	1.51336	236.66	4.45437
2016	Shandong Province	Tai'an City	36.2059	117.094	0.257004	404323	286205	8.47	34247	14627683	83800	476	83.6555	121	267138	190.904	0.6044	0.395428	0.0996709	59027	33572.5	33200000	130858	1.58926	238.27	4.47678
2017	Shandong Province	Tai'an City	36.2059	117.094	0.258538	384192	286045	8.145	41736	16083137	100784	491	85.9895	130	267881	218.005	0.5995	0.385859	0.100598	59207	376766	34800000	122606	1.69544	245	4.49838
2018	Shandong Province	Tai'an City	36.2059	117.094	0.228521	276372	226866	7.82	32054	15937858	129300	523	91.274	146	274576	232.082	0.4937	0.362853	0.10435	64714	450359	36500000	124739	1.63526	240.13	4.50742
2019	Shandong Province	Tai'an City	36.2059	117.094	0.18489	259918	235267	10.84	40196	16525491	133000	533	93.0192	146	267089	245.16	0.5046	0.241197	0.155612	47248	29887	26600000	133288	1.19301	239.39	4.53755
2011	Jiangsu Province	Taizhou City	32.4607	119.93	0.404061	194300	197400	7.23	52803	6511731	40570	369.15	72.7963	46.9858	329045	65.62	0.52	0.467376	0.108157	52395	921219	24200000	47542	3.78533	231.54	4.49055
2012	Jiangsu Province	Taizhou City	32.4607	119.93	0.397555	206000	199100	7.1	58192	7375739	49222	417.62	82.4684	71	354452	105.41	0.58	0.457883	0.111376	58378	94367	27000000	48509	4.22136	232.7	4.48548
2013	Jiangsu Province	Taizhou City	32.4607	119.93	0.291245	714500	230900	6.85	77095	8370943	86000	380	74.8326	74	379358	145.03	0.39	0.453056	0.114341	59191	859684	30100000	49089	1.9189	233.95	4.48786
2014	Jiangsu Province	Taizhou City	32.4607	119.93	0.275312	831300	239300	6.21	76515	9035989	98788	383	75.3196	75	364022	161.96	0.72	0.433722	0.110123	72706	610642	33700000	49305	2.15117	237.25	4.49571
2015	Jiangsu Province	Taizhou City	32.4607	119.93	0.276352	826305	243548	5.94	112100	10016394	123968	407	80.1418	79	349608	186.47	0.6483	0.383256	0.11657	79479	10757.5	36900000	56212	2.35348	239.04	4.53673
2016	Jiangsu Province	Taizhou City	32.4607	119.93	0.263727	848960	249240	5.85	116500	11183404	144412	405	79.7244	135	370329	220.161	0.7	0.37238	0.109448	88330	873912	41000000	59201	2.6176	241.15	4.5439
2017	Jiangsu Province	Taizhou City	32.4607	119.93	0.255956	885009	253612	5.665	132911	12542199	169800	432	85.5446	175	399482	247.078	0.6855	0.391356	0.107465	122501	112073	46000000	61748	2.8236	242.8	4.55658
2018	Jiangsu Province	Taizhou City	32.4607	119.93	0.19412	887729	250429	5.48	151232	12828741	199201	471	93.6382	166	428378	260.344	0.7228	0.367486	0.104228	109988	102252	51100000	63413	3.2595	241.36	4.56731
2019	Jiangsu Province	Taizhou City	32.4607	119.93	0.20445	673842	272084	5.7	177500	13505370	251923	490	97.8044	206	428538	274.89	0.7052	0.384202	0.115769	110731	954616	51300000	65793	3.2736	239.42	4.56521
2011	Sichuan Province	Luzhou	28.8777	105.449	0.163396	134300	128400	14.52	7063	3074871	25239	294	58.4493	26.022	179781	52.63	0.26	0.566255	0.189532	21339	25103	9008666	37473	0.422545	211.22	4.23619
2012	Sichuan Province	Luzhou	28.8777	105.449	0.17446	141600	134400	13.94	9361	3583787	28731	317.16	62.7791	36	219774	78.76	0.25	0.570807	0.206037	24317	33494.5	10300000	41195	0.483101	211.59	4.11421
2013	Sichuan Province	Luzhou	28.8777	105.449	0.18078	201700	155800	13.64	24127	4119427	31055	324.8	63.8867	38	252549	116.7	0.33	0.558974	0.219306	22450	34404.5	11400000	43178	0.534684	212.71	4.28337
2014	Sichuan Province	Luzhou	28.8777	105.449	0.167892	211381	158040	12.69	25454	4913963	42540	346	67.9898	53	257389	135.98	0.31	0.557976	0.223302	29655	4108	12600000	44684	0.590591	214.37	4.35381
2015	Sichuan Province	Luzhou	28.8777	105.449	0.159451	209572	168576	12.4	35197	5596625	50564	343	67.8295	66	249204	158.78	0.29	0.552048	0.224608	31714	481	13500000	44142	0.634512	215.59	4.41996
2016	Sichuan Province	Luzhou	28.8777	105.449	0.139715	213527	169772	12.02	37880	6371529	62139	382	75.1968	88	267137	182.821	0.3329	0.546119	0.227522	34497	5336.5	14800000	46745	0.694754	216.89	4.45203
2017	Sichuan Province	Luzhou	28.8777	105.449	0.141258	127045	169568	11.63	31324	7220721	76221	449	88.0392	105	271086	207.268	0.2542	0.426768	0.217173	57669	81022.5	15900000	47325	0.796489	229.58	4.48396
2018	Sichuan Province	Luzhou	28.8777	105.449	0.0633435	188320	180388	11.24	30344	7639610	89104	505	99.0196	121	305026	215.942	0.347	0.439594	0.243163	39230	103792	16900000	47978	0.794642	225.4	4.4858
2019	Sichuan Province	Luzhou	28.8777	105.449	0.108774	225135	206604	10.43	51891	10321324	104932	469	92.1415	136	304353	235.214	0.2971	0.325843	0.212923	48105	104	20800000	65158	0.975621	230.07	4.43681
2011	Henan Province	Luoyang City	34.6243	112.459	0.281855	281000	316400	7.54	59624	9635440	40085	518.66	72.9377	80.734	348920	56.86	0.41	0.54669	0.109851	41198	11492	27000000	100119	4.9683	223.63	4.4647
2012	Henan Province	Luoyang City	34.6243	112.459	0.266776	289000	319800	7.51	69057	11147801	45256	554.15	78.0823	96	442426	91	0.42	0.531075	0.115766	45316	1.29513e+06	29800000	118923	5.48001	225	4.47306
2013	Henan Province	Luoyang City	34.6243	112.459	0.316209	366300	359900	7.92	75275	12691980	48947	626.34	90.4723	138	489438	132.81	0.52	0.506247	0.118879	45387	1444768	31400000	118507	4.08953	226.42	4.48168
2014	Henan Province	Luoyang City	34.6243	112.459	0.32164	368300	357200	7.06	84721	14292067	48285	647	92.9331	150	441331	151.29	0.53	0.437896	0.125736	49417	156812	32800000	124241	3.73672	234.81	4.50137
2015	Henan Province	Luoyang City	34.6243	112.459	0.344025	384964	361816	6.81	88889	16050799	54554	642	88.1323	157	419079	178.11	0.5357	0.418241	0.137721	51692	1.65991e+06	34700000	130773	3.94656	237.49	4.52692
2016	Henan Province	Luoyang City	34.6243	112.459	0.334948	369676	383201	6.13	93307	18073767	66416	673	91.3161	152	458861	198.027	0.9678	0.403525	0.135314	56410	1747187	38200000	134827	4.34597	240.85	4.53251
2017	Henan Province	Luoyang City	34.6243	112.459	0.330261	355814	373587	5.62	135537	20254532	154900	715	97.0149	194	482708	230.113	1.3825	0.402078	0.128049	75677	1754116	42300000	118132	4.88076	260.09	4.55608
2018	Henan Province	Luoyang City	34.6243	112.459	0.331069	330062	352910	5.11	190121	21549186	188300	743	100.405	274	499260	247.825	0.258	0.382026	0.128743	67707	191678	46400000	126250	5.27962	245.23	4.55729
2019	Henan Province	Luoyang City	34.6243	112.459	0.312611	309788	373016	4.87	259827	23877010	216500	740	99.3289	236	516467	248.13	1.6537	0.375452	0.128614	72912	193843	50400000	133852	5.7281	243.97	4.56271
2011	Shandong Province	Jinan City	36.6566	117.126	0.232717	611300	717900	5.4	75550	21142868	53000	931.1	153.495	132.7	615000	70.47	2.25	0.342211	0.0900719	64311	91936	44100000	639615	1.35287	247.69	4.54278
2012	Shandong Province	Jinan City	36.6566	117.126	0.243463	689800	723700	5.27	101185	24202475	57675	977.99	160.537	174	647317	111	2.59	0.333719	0.096941	69444	79404	48000000	659872	1.47488	249.14	4.54237
2013	Shandong Province	Jinan City	36.6566	117.126	0.219514	715600	764300	5.44	108807	27433506	53343	1243.57	202.767	176	704982	157.66	8.76	0.323244	0.0992925	85321	86151	52300000	727227	1.60583	249.86	4.55325
2014	Shandong Province	Jinan City	36.6566	117.126	0.2118	670285	751532	5.03	95983	30876494	57359	1178	189.511	203	698309	169.16	8.2613	0.315758	0.0990216	82052	932730	57700000	700394	1.74708	250.75	4.57179
2015	Shandong Province	Jinan City	36.6566	117.126	0.225094	572870	745288	5.01	114769	34103088	300300	1090	174.197	232	729421	202.29	8.2885	0.302349	0.107894	85919	1.02603e+06	61000000	713965	1.84688	252.19	4.58245
2016	Shandong Province	Jinan City	36.6566	117.126	0.212899	576818	781360	4.85	118638	37647762	413900	1088	171.88	262	790500	222.982	7.9589	0.287454	0.11341	90999	1115556	65400000	726301	1.3015	254.03	4.58657
2017	Shandong Province	Jinan City	36.6566	117.126	0.198144	539491	772057	4.16	128982	41461481	487300	971	150.776	299	829300	248.637	8.382	0.28009	0.116625	110114	1219556	72000000	544448	1.42406	260.44	4.5895
2018	Shandong Province	Jinan City	36.6566	117.126	0.192847	549956	751338	3.47	210425	44044640	616100	1014	154.573	345	830500	263.359	8.5039	0.273029	0.129606	106302	1749917	78600000	568372	1.28354	257.05	4.59281
2019	Shandong Province	Jinan City	36.6566	117.126	0.164289	581901	882649	3.63	431758	51622206	695400	1138	142.785	396	885692	277.139	6.8991	0.229574	0.126794	106416	1.45762e+06	94400000	541097	1.1286	258.16	4.59523
2011	Shandong Province	Jining City	35.4202	116.594	0.177449	385900	328100	12.12	57470	11779847	33734	636.73	75.1747	54.3587	310116	44.57	0.31	0.399805	0.103701	35729	47684	29000000	80687	2.77727	222.71	4.42135
2012	Shandong Province	Jining City	35.4202	116.594	0.171875	428000	338200	11.66	67821	14814465	41102	630.1	74.3832	72	379597	86.5	0.3	0.390202	0.113655	39165	5057	31900000	85150	3.05788	224.21	4.41487
2013	Shandong Province	Jining City	35.4202	116.594	0.207042	545900	375000	11.96	77989	15341110	55699	657	77.4947	83	462000	125.93	0.42	0.375115	0.122309	41292	54047.5	35000000	88694	2.12989	224.94	4.49023
2014	Shandong Province	Jining City	35.4202	116.594	0.20071	540777	372601	11.35	80687	17297112	80400	734	85.3389	103	499000	137.71	0.4669	0.349181	0.122857	46213	576212	38000000	95491	2.31147	228.23	4.47787
2015	Shandong Province	Jining City	35.4202	116.594	0.200803	510308	366790	11.32	80339	19109849	50100	695	80.1208	112	408800	167.55	0.47	0.353757	0.128351	48529	596037	40100000	103965	2.43515	230.11	4.52837
2016	Shandong Province	Jining City	35.4202	116.594	0.205787	491244	359603	11.17	76727	20718899	54515	709	80.9361	162	415511	191.688	0.4561	0.334828	0.129165	51662	36770.5	43000000	110651	2.61033	232.34	4.53467
2017	Shandong Province	Jining City	35.4202	116.594	0.219134	473425	349447	10.565	72089	22591887	147201	730	82.6727	183	452297	218.61	0.4496	0.331127	0.122848	103366	386250	46200000	112468	2.77485	239.64	4.5492
2018	Shandong Province	Jining City	35.4202	116.594	0.228599	460937	359497	9.96	74910	22880748	180300	772	86.6442	208	455404	232.194	0.4738	0.317575	0.12567	58972	144176	49300000	114928	2.94012	234.74	4.55769
2019	Shandong Province	Jining City	35.4202	116.594	0.167674	340134	388933	11.53	86927	21536991	221500	807	90.2685	225	445060	247.764	0.4166	0.345023	0.152701	52331	293514	43700000	116666	2.60584	236.67	4.56641
2011	Hainan Province	Haikou	20.044	110.326	0.106727	93100	269600	6.69	13559	3871804	13984	324.45	199.784	47.755	414846	77.12	0.77	0.175284	0.13939	35669	30738.5	7132980	128589	0.309457	261.68	4.46592
2012	Hainan Province	Haikou	20.044	110.326	0.113333	98700	274700	6.83	16064	4362637	18223	368.01	227.729	49	374372	120.32	0.86	0.166961	0.139046	38634	294170	8187550	115496	0.355208	261.71	4.5054
2013	Hainan Province	Haikou	20.044	110.326	0.109259	112100	370500	6.42	19313	4900518	26934	385.66	236.311	53	350391	156.71	1.13	0.159954	0.145913	55499	3328	9046355	146231	0.392467	263.17	4.47503
2014	Hainan Province	Haikou	20.044	110.326	0.101836	106588	340698	5.23	10406	5412718	38119	425	257.108	55	436327	167.28	1.3498	0.123285	0.138243	49943	214364	10900000	180565	0.477978	269.62	4.51069
2015	Hainan Province	Haikou	20.044	110.326	0.10119	94690	343788	4.91	8284	5955307	26493	322	195.388	56	414246	205.83	1.3329	0.116277	0.147107	52534	189326	11600000	150559	0.504325	270.93	4.52941
2016	Hainan Province	Haikou	20.044	110.326	0.092314	100946	367590	5.08	28162	6538916	85623	335	200.599	63	359631	222.072	1.3945	0.107278	0.159263	56315	23244	12600000	132514	0.545862	271.27	4.55809
2017	Hainan Province	Haikou	20.044	110.326	0.0874007	98846	385882	4.63	10528	7261240	115186	387	226.316	85	385946	248.017	1.6254	0.102314	0.142616	61589	18746	13800000	127323	0.607505	272.88	4.55638
2018	Hainan Province	Haikou	20.044	110.326	0.0825471	92477	388771	4.18	24995	7575587	138542	375	210.674	98	395606	260.691	0.1332	0.108281	0.157726	66042	16484	15100000	151485	0.659901	273.34	4.5682
2019	Hainan Province	Haikou	20.044	110.326	0.0794876	95053	415314	4.26	23696	8239356	155070	390	213.115	107.1	392293	228.114	1.3577	0.0987486	0.15901	72218	436501	16700000	138933	0.727906	274.97	4.56741
2011	Shandong Province	Zibo	36.8191	118.061	0.406528	471800	246300	3.56	64373	11866966	29335	393.57	92.8669	63.1876	315410	59.58	0.36	0.546739	0.0771868	72176	292312	32800000	98081	1.10445	232.66	4.45883
2012	Shandong Province	Zibo	36.8191	118.061	0.398579	514400	258000	3.48	79820	13636386	31655	491.9	116.096	74	354237	109.8	0.38	0.533455	0.0817728	77876	3412.5	35600000	93079	1.1901	233.97	4.43453
2013	Shandong Province	Zibo	36.8191	118.061	0.34771	653500	284700	3.62	93916	15681749	30579	560.94	131.893	84	387800	145.42	0.41	0.507958	0.0853784	89441	3425.5	38000000	90391	1.27174	235.61	4.44077
2014	Shandong Province	Zibo	36.8191	118.061	0.331772	628125	284962	3.48	82590	17631802	64897	526	122.897	85	421500	160.1	0.4186	0.49347	0.084999	87531	353724	40300000	95870	1.3482	237.27	4.49388
2015	Shandong Province	Zibo	36.8191	118.061	0.341448	585145	285537	3.51	99933	19497247	82326	496	115.456	77	534452	190.4	0.4093	0.47443	0.0927042	89235	38213.5	41300000	102998	1.38181	239.02	4.52816
2016	Shandong Province	Zibo	36.8191	118.061	0.336833	550589	288689	3.42	105312	21550307	93280	498	115.278	119	330435	205.547	1.2158	0.473977	0.0948395	94587	41333.5	44100000	107151	1.47608	240.68	4.54196
2017	Shandong Province	Zibo	36.8191	118.061	0.337672	521816	286148	3.15	97567	23739818	114906	506	116.859	128	334711	231.235	1.4699	0.456579	0.0932851	113450	464002	47400000	106251	1.59964	244.15	4.54767
2018	Shandong Province	Zibo	36.8191	118.061	0.315176	487723	281681	2.88	110275	21167786	140479	521	120.046	140	336153	246.087	0.6352	0.453702	0.0936449	107720	581392	50700000	107846	1.69567	242.18	4.55386
2019	Shandong Province	Zibo	36.8191	118.061	0.244723	385531	300620	4.09	154076	22478071	158864	521	120.046	154	318895	259.516	1.6465	0.424352	0.137216	77510	205250	36400000	115263	1.21847	241.9	4.55829
2011	Anhui Province	Huaibei City	33.9617	116.805	0.144821	155200	63000	8.45	11648	1482829	4289	124.95	56.3345	18.0276	90760	47.48	0.14	0.610273	0.157306	26239	20299.5	5549156	31439	0.730152	216.76	4.21415
2012	Anhui Province	Huaibei City	33.9617	116.805	0.127803	156400	66900	8.29	14748	1716704	9320	139.39	63.8525	23	102523	85.54	0.14	0.607729	0.174903	29278	245609	6205393	32147	0.816499	217.29	4.20959
2013	Anhui Province	Huaibei City	33.9617	116.805	0.18986	206300	79500	7.86	13406	1954577	10878	166.36	77.5571	28	120343	120.57	0.22	0.600614	0.154508	32729	298571	7036634	33165	0.925873	217.29	4.07257
2014	Anhui Province	Huaibei City	33.9617	116.805	0.176347	197142	78264	7.63	16653	2197808	11852	173	80.353	35	123979	146.55	0.219	0.585306	0.152715	35324	353802	7596370	34736	0.999522	221.32	4.12296
2015	Anhui Province	Huaibei City	33.9617	116.805	0.136199	156131	76046	7.8	13449	2833546	12851	153	70.6697	37	121079	168.8	0.2108	0.531096	0.172853	35057	389864	7603904	38534	1.00051	226.3	4.34052
2016	Anhui Province	Huaibei City	33.9617	116.805	0.132263	136274	78377	7.7	9646	3158564	15779	162	74.6544	42	125681	224.436	0.2088	0.514622	0.178535	36427	42107	7990337	39800	1.05136	228.23	4.39398
2017	Anhui Province	Huaibei City	33.9617	116.805	0.159988	135994	79591	7.165	15863	3531274	19587	180	82.9493	52	123523	220.847	0.2203	0.524161	0.165338	59210	442832	8921120	39539	1.2158	234.26	4.16915
2018	Anhui Province	Huaibei City	33.9617	116.805	0.143115	116153	85259	6.63	10531	3244805	36897	184	84.4037	61	132140	227.738	0.1989	0.50235	0.169207	43962	167030	9851902	38717	1.2963	231.93	4.42515
2019	Anhui Province	Huaibei City	33.9617	116.805	0.156703	98287	91671	6.76	8315	4549323	43413	197	89.9543	67	121800	241.679	0.2214	0.390083	0.176261	47654	187076	10800000	44058	1.41842	243.75	4.46702
2011	Anhui Province	Huainan City	32.6318	117.006	0.101718	235000	134600	7.88	20076	2219529	12241	144.2	58.7134	23.398	124843	50.92	0.13	0.636329	0.15452	30400	10543	7095384	64730	0.419845	219.21	4.2497
2012	Anhui Province	Huainan City	32.6318	117.006	0.0952113	224400	127200	7.75	29331	2564708	13195	156.01	63.991	28	147730	99.57	0.13	0.583818	0.190532	33489	141264	7817510	66817	0.462575	220.41	4.09649
2013	Anhui Province	Huainan City	32.6318	117.006	0.130226	221400	129900	8.07	32914	2912336	11995	156.65	64.3855	32	155735	132.51	0.14	0.568106	0.205796	33720	160303	8193895	80692	0.484846	221.8	4.313
2014	Anhui Province	Huainan City	32.6318	117.006	0.100579	197707	126032	8.8	23349	3483816	12475	171	70.2547	37	156338	149.01	0.1426	0.510567	0.184942	33361	1917.5	7893187	79193	0.454677	224.98	4.16408
2015	Anhui Province	Huainan City	32.6318	117.006	0.0783841	177335	146944	12.38	23365	4591704	17219	168	68.2372	45	155854	176.98	0.141	0.405501	0.170298	26398	18180.5	9010822	77829	0.519057	227.15	4.39006
2016	Anhui Province	Huainan City	32.6318	117.006	0.074683	155694	142655	12.29	29203	5124626	46841	216	55.527	59	347671	187.717	0.1662	0.360848	0.22618	27990	144937	9638395	79932	0.555207	228.28	4.43669
2017	Anhui Province	Huainan City	32.6318	117.006	0.0782483	141484	146160	11.545	35440	5734456	54637	244	62.5641	68	199161	221.889	0.1676	0.335715	0.214801	34399	155084	10500000	62643	0.625599	241.31	4.44822
2018	Anhui Province	Huainan City	32.6318	117.006	0.0785798	133174	140960	10.8	41055	6090160	63810	267	68.4615	80	208990	232.225	0.1822	0.341567	0.216332	32487	185412	11300000	59775	0.734007	231.83	4.44732
2019	Anhui Province	Huainan City	32.6318	117.006	0.0785371	111546	150662	10.04	50272	7614798	72811	284	72.6343	87	196714	244.346	0.1675	0.356551	0.202225	37140	20228	13000000	64930	0.868633	239.27	4.46338
2011	Jiangsu Province	Huai'an	33.6163	119.021	0.365573	200500	196900	13.22	62492	5478465	29606	255.44	47.025	39.2783	226209	59.14	0.41	0.436213	0.175549	35181	1052974	16900000	67436	0.543408	226.54	4.46171
2012	Jiangsu Province	Huai'an	33.6163	119.021	0.413817	222700	194300	12.91	74402	6332419	35510	294.94	53.9393	48	240700	94.73	0.42	0.383776	0.176926	39992	138411	19200000	67113	0.617656	227.89	4.45415
2013	Jiangsu Province	Huai'an	33.6163	119.021	0.324803	391200	232200	12.64	88813	7212158	59000	357.85	64.7107	54	302207	130.29	0.55	0.388629	0.178608	38985	85923.5	21600000	66876	0.682234	229.09	4.47175
2014	Jiangsu Province	Huai'an	33.6163	119.021	0.315471	493400	243300	11.69	106174	8647989	78024	376	67.1069	59	297084	147.23	0.6	0.367901	0.175799	50736	779136	24600000	67289	0.766591	232.39	4.50403
2015	Jiangsu Province	Huai'an	33.6163	119.021	0.319381	478787	240889	11.21	120500	9707368	103864	383	67.8537	64	290903	175.22	0.6147	0.345147	0.186686	56460	789009	27500000	68011	0.857037	234.72	4.52463
2016	Jiangsu Province	Huai'an	33.6163	119.021	0.317382	448202	234198	10.65	92900	10838277	145327	383	67.4296	111	307818	207.111	0.6	0.345853	0.158619	62446	754878	30500000	69653	0.680965	237.09	4.54503
2017	Jiangsu Province	Huai'an	33.6163	119.021	0.297888	409274	231700	10.305	97407	11970899	185800	412	73.4403	146	323986	238.796	0.5415	0.341216	0.135358	72908	765856	33200000	70093	0.746562	239.2	4.55648
2018	Jiangsu Province	Huai'an	33.6163	119.021	0.305214	236784	232475	9.96	93497	12396580	217948	459	81.8182	152	351865	254.788	0.5135	0.33956	0.135167	73204	768384	36000000	71834	0.804569	238.2	4.5592
2019	Jiangsu Province	Huai'an	33.6163	119.021	0.266473	206124	252796	9.98	90700	17454131	247115	484	86.4286	179	356808	267.745	0.5717	0.335133	0.136696	78543	96551	38700000	75558	0.864835	238.29	4.54849
2011	Guangdong Province	Shenzhen	22.5485	114.065	0.463653	1394500	1240000	0.06	704863	35208736	381000	2313	863.382	280.52	3181600	84.39	5.23	0.456752	0.138243	110421	2.98949e+06	115000000	70004	5.77587	253.44	4.59533
2012	Guangdong Province	Shenzhen	22.5485	114.065	0.451357	1458200	1341100	0.05	791239	40087824	1170000	2570.6	893.811	304	4464900	140.84	5.23	0.43716	0.120904	123247	3399136	130000000	75570	6.48476	255.62	4.59669
2013	Guangdong Province	Shenzhen	22.5485	114.065	0.559423	2975900	1597500	0.04	1329814	44335936	2203600	2553	822.222	433	3663000	181.14	12.5	0.428102	0.116607	467749	3.55413e+06	145000000	82401	7.26101	256.52	4.60084
2014	Guangdong Province	Shenzhen	22.5485	114.065	0.564475	2912870	1671219	0.03	946000	48439983	2976800	3377	1016.56	442	4643100	189.26	13.267	0.422079	0.135368	149495	380048	160000000	87674	8.01293	257.34	4.60267
2015	Guangdong Province	Shenzhen	22.5485	114.065	0.538618	2805884	1793079	0.04	2143182	50178375	2472700	2621	738.331	671	3352000	219.99	13.4808	0.410778	0.201205	157985	4.22326e+06	175000000	90112	8.76458	258.74	4.60354
2016	Guangdong Province	Shenzhen	22.5485	114.065	0.512731	2690521	1871323	0.04	4035240	55127556		2505	650.649	632	3380000	238.046	18.4605	0.398618	0.216033	167411	4.37598e+06	195000000	91883	9.76094	260.01	4.60411
2017	Guangdong Province	Shenzhen	22.5485	114.065	0.499262	2670745	1966698	0.065	3518252	60161866	4127200	2679	615.862	463	3408000	272.718	19.2466	0.386893	0.204259	184068	481819	219000000	80613	11.2619	258.38	4.60431
2018	Guangdong Province	Shenzhen	22.5485	114.065	0.456075	2628278	2236354	0.09	5549817	61688671	4757000	2978	654.505	506	3959000	289.222	2.5591	0.380206	0.176804	189568	53501.5	242000000	103829	12.1292	258.69	4.60373
2019	Guangdong Province	Shenzhen	22.5485	114.065	0.423367	2423740	2532008	0.09	5484249	91444581	6082103	2896	525.59	533	3923680	244.678	30.3677	0.354022	0.169077	203489	513136	269000000	113214	13.4837	260.84	4.60392
2011	Guangdong Province	Qingyuan	23.6882	113.062	0.464556	143600	132600	13.89	17451	4336969	26140	210.44	50.5258	13.7805	222051	53.98	0.34	0.401423	0.157282	26957	249886	10000000	8792	0.773945	227.51	4.28298
2012	Guangdong Province	Qingyuan	23.6882	113.062	0.43197	133400	133800	14.9	19610	4596328	20865	251	61.8684	36	314165	91.11	0.32	0.361579	0.16781	27320	21424	10300000	10788	0.79092	229.56	4.10918
2013	Guangdong Province	Qingyuan	23.6882	113.062	0.413333	159800	153300	15.34	20969	5089622	25099	303.2	73.9873	40	343458	123.78	0.41	0.352851	0.169848	26660	137560	10900000	12229	0.299463	229.91	4.33311
2014	Guangdong Province	Qingyuan	23.6882	113.062	0.412072	166695	156738	14.66	23748	5202809	20569	342	82.9493	44	256861	147.21	0.4304	0.371383	0.178658	31477	147856	12000000	14072	0.328148	229.51	4.37022
2015	Guangdong Province	Qingyuan	23.6882	113.062	0.386252	153523	160021	15.07	28613	5714896	37689	316	75.506	54	265377	169.25	0.3412	0.342339	0.228973	33392	92287	12800000	13395	0.350098	231.95	4.42389
2016	Guangdong Province	Qingyuan	23.6882	113.062	0.375894	158165	166343	15.4	49942	6267990	51678	335	77.5463	59	251364	194.097	0.3377	0.335906	0.218899	36136	11167	13900000	12624	0.380195	232.57	4.4271
2017	Guangdong Province	Qingyuan	23.6882	113.062	0.365699	154215	173361	15.09	40026	6838438	61673	348	79.6339	82	265198	221.086	0.3382	0.309268	0.207321	49267	9353.5	14800000	11535	0.402559	246.53	4.46481
2018	Guangdong Province	Qingyuan	23.6882	113.062	0.337388	165913	186659	14.78	57419	7388603	71719	344	77.6524	91	285667	233.737	1.1574	0.290009	0.218509	40476	80158	15700000	11363	0.428821	235.76	4.48472
2019	Guangdong Province	Qingyuan	23.6882	113.062	0.324897	127078	201133	15.54	84106	5739393	81994	387	86.7713	91	289170	247.16	0.3013	0.282868	0.23279	43770	83421	17000000	11613	0.465205	235.73	4.50996
2011	Zhejiang Province	Wenzhou	28.0011	120.706	0.418778	723100	388900	3.16	73204	17676378	58587	951.66	119.196	178.699	1113096	81.83	0.81	0.448214	0.0116292	43132	7897.5	34200000	75019	2.87998	242.2	4.50211
2012	Zhejiang Province	Wenzhou	28.0011	120.706	0.379552	700800	413900	3.11	85041	19292876	64894	1110.4	138.765	202	1198815	127.24	0.78	0.432001	0.105687	40103	258934	36700000	76547	3.09114	243.28	4.53663
2013	Zhejiang Province	Wenzhou	28.0011	120.706	0.332913	614900	415000	2.88	99913	21363782	71587	1185.1	146.816	237	1216822	169.68	0.62	0.424158	0.109384	49614	3347.5	40000000	79158	3.37309	243.9	4.55709
2014	Zhejiang Province	Wenzhou	28.0011	120.706	0.312967	614526	431800	2.74	113033	24103624	326197	1113	136.783	261	1186395	180.98	0.5876	0.423633	0.113636	47118	346236	43000000	81612	3.78124	247.35	4.55739
2015	Zhejiang Province	Wenzhou	28.0011	120.706	0.288439	606610	458456	2.81	119951	26777315	432565	1122	138.312	288	1173347	211.38	0.6308	0.385671	0.121924	50790	20299.5	46200000	83790	3.56243	250.61	4.56501
2016	Zhejiang Province	Wenzhou	28.0011	120.706	0.291664	592671	452891	2.74	134104	30068973	565509	1115	136.308	321	1183336	229.53	0.6821	0.362951	0.130695	55779	15814.5	51000000	86276	3.90924	253.43	4.57139
2017	Zhejiang Province	Wenzhou	28.0011	120.706	0.255948	696509	493838	2.55	157623	30625719	653495	1165	141.212	365	1122492	260.219	0.799	0.35081	0.140723	72524	232843	55500000	88680	4.12825	257.96	4.58078
2018	Zhejiang Province	Wenzhou	28.0011	120.706	0.229926	599330	473474	2.36	182536	33371088	779497	1239	149.457	410	1190897	273.975	0.7125	0.356844	0.14554	65055	34040.5	60100000	88810	4.50913	255.66	4.58676
2019	Zhejiang Province	Wenzhou	28.0011	120.706	0.252616	489606	509081	2.3	235282	36558732	919748	1216	146.154	405	1218171	286.738	0.7596	0.344364	0.164112	71225	492973	66100000	104298	4.95946	252.86	4.58637
2011	Shaanxi Province	Weinan	34.5057	109.517	0.188167	155100	228500	15.6	7866	271662	23000	369.09	65.3604	39.05	321585	37.49	0.3	0.402479	0.191768	19424	3373.5	10300000	16900	0.84273	215.82	4.26574
2012	Shaanxi Province	Weinan	34.5057	109.517	0.164322	142400	240300	15.6	10951	3263238	26800	380.13	67.2677	39	271200	74.61	0.3	0.401621	0.210095	21717	40189.5	11500000	16932	0.944962	215.87	4.29496
2013	Shaanxi Province	Weinan	34.5057	109.517	0.194055	197300	266700	15	16916	3672318	26900	437	76.6936	41	290000	111.22	0.37	0.396892	0.204493	23667	377	13500000	17200	1.10484	214.88	4.35221
2014	Shaanxi Province	Weinan	34.5057	109.517	0.179097	194000	268620	14.55	25459	4419777	36300	438	78.0192	64	306000	124.17	0.38	0.391403	0.206083	26675	7904	14200000	15000	1.12638	218.13	4.40154
2015	Shaanxi Province	Weinan	34.5057	109.517	0.177392	185946	272479	14.56	26117	5032507	37320	444	79.7528	70	315900	153.84	0.3202	0.329029	0.228062	27452	7663.5	14700000	16200	1.16225	220.7	4.42939
2016	Shaanxi Province	Weinan	34.5057	109.517	0.171159	185165	276639	15.1	27652	5740098	41200	485	87.0736	80	326400	183.092	0.324	0.376738	0.236804	27743	8632	14900000	16300	1.17771	223.77	4.46094
2017	Shaanxi Province	Weinan	34.5057	109.517	0.171958	186923	278707	15.945	28062	6518481	43722	512	92.0863	87	306130	205.312	0.3222	0.301095	0.246074	41208	5479.5	16300000	16300	1.31062	233.66	4.48818
2018	Shaanxi Province	Weinan	34.5057	109.517	0.170516	189528	285752	16.79	29547	7198718	44728	524	95.9707	89	313171	214.999	0.3374	0.31771	0.25229	33009	5538	17700000	16500	1.39851	224.43	4.51585
2019	Shaanxi Province	Weinan	34.5057	109.517	0.168703	186534	285016	17.78	29676	7788731	45876	521	95.9484	136.711	312098	240.368	0.3404	0.32209	0.255403	34481	5570.5	18300000	16512	1.4462	227.33	4.49216
2011	Zhejiang Province	Huzhou City	30.899	120.095	0.431813	277900	136300	7.65	45753	6098868	22669	322.11	123.367	53.3488	283046	77.79	0.29	0.479904	0.0998214	52477	61347	15200000	25329	0.971281	230.91	4.46525
2012	Zhejiang Province	Huzhou City	30.899	120.095	0.387261	313700	157400	7.37	51861	7038667	25308	324.26	124.047	60	312329	119.58	0.42	0.478224	0.100647	57350	81893.5	16600000	26153	1.06345	232	4.4927
2013	Zhejiang Province	Huzhou City	30.899	120.095	0.379046	318200	163700	6.96	60105	7662182		366.35	139.562	81	315944	160.91	0.91	0.468491	0.0928972	68823	10309	18000000	26673	1.14704	233.19	4.52713
2014	Zhejiang Province	Huzhou City	30.899	120.095	0.384193	324665	169359	6.15	69814	8711964	21097	383	145.186	88	308693	172.7	0.8953	0.461023	0.114809	66917	639724	19600000	26988	1.24984	236.62	4.54288
2015	Zhejiang Province	Huzhou City	30.899	120.095	0.373314	328600	171832	5.87	83942	9639221	26224	450	170.642	104	312966	201.49	0.4164	0.503789	0.131337	70894	612222	20800000	32199	1.3318	239	4.56131
2016	Zhejiang Province	Huzhou City	30.899	120.095	0.380956	326700	175355	5.58	93215	10688648	33091	456	172.075	118	326084	218.385	0.4318	0.486763	0.126344	77110	7351.5	22800000	26668	1.45966	240.71	4.5685
2017	Zhejiang Province	Huzhou City	30.899	120.095	0.377948	325181	178356	5.14	112968	11881547	44473	443	166.541	158	360328	249.642	0.4303	0.458583	0.12463	81370	9958	25000000	26383	1.66632	246.54	4.57238
2018	Zhejiang Province	Huzhou City	30.899	120.095	0.360135	298124	175443	4.7	157795	12972390	52509	503	188.39	193	364639	269.886	0.4263	0.485983	0.146206	90304	826430	27200000	26941	1.73742	243.76	4.5792
2019	Zhejiang Province	Huzhou City	30.899	120.095	0.359205	295758	193762	4.29	187149	14292721	315252	463	172.761	204	383080	283.803	0.4706	0.455227	0.149541	102593	1.23423e+06	31200000	28834	1.99489	240.38	4.58215
2011	Hunan Province	Xiangtan City	27.8357	112.95	0.311573	179300	124000	9.12	22262	3022040	5121	170.23	58.6393	20.1564	503317	56.63	0.2	0.517158	0.118926	40753	314580	11200000	147219	1.70843	222.27	4.31428
2012	Hunan Province	Xiangtan City	27.8357	112.95	0.280805	201100	121700	8.62	21748	3491362	14588	234.33	80.305	25	232762	101.3	0.2	0.512557	0.113223	46249	380646	12800000	118641	1.94893	223.03	4.30214
2013	Hunan Province	Xiangtan City	27.8357	112.95	0.281356	224800	129300	8.38	31302	3980406	17000	276.99	95.5467	29	240900	135.76	0.2	0.50293	0.127104	49761	453004	14400000	122216	2.19311	224.21	4.34613
2014	Hunan Province	Xiangtan City	27.8357	112.95	0.198077	217500	278700	8.13	25778	4499723	16900	256	87.8216	36	329100	151.75	1.09	0.483814	0.129636	55968	538350	15700000	122716	2.38687	226.73	4.3634
2015	Hunan Province	Xiangtan City	27.8357	112.95	0.180978	181000	254100	8.26	26433	5206045	19600	265	91.6036	38	365200	176.14	0.3648	0.469909	0.134986	60430	598	17000000	122300	2.58829	228.65	4.40635
2016	Hunan Province	Xiangtan City	27.8357	112.95	0.15905	200272	268981	8.08	33279	5823627	24417	260	89.6552	54	300428	196.775	0.6326	0.445273	0.146019	65946	10094.5	18700000	129780	2.83706	231.55	4.43987
2017	Hunan Province	Xiangtan City	27.8357	112.95	0.210637	194968	138051	6.935	70020	6449685	44860	262	90.9722	64	211972	225.634	0.2157	0.432624	0.145633	114821	78793	20100000	133231	2.96078	242.61	4.47864
2018	Hunan Province	Xiangtan City	27.8357	112.95	0.182444	179270	163319	5.79	116084	6679576	50280	294	101.73	88	213744	234.45	0.4506	0.399175	0.142256	75609	88731.5	21600000	136049	3.31497	240.21	4.48233
2019	Hunan Province	Xiangtan City	27.8357	112.95	0.16583	156122	182075	6.42	129926	7706000	55650	296	102.422	101	206695	250.472	0.2137	0.418574	0.140207	78575	1.00374e+06	22600000	140579	3.44207	237.83	4.47252
2011	Guangdong Province	Zhanjiang	21.2767	110.366	0.183388	152800	252500	20.24	9507	8055948	56294	578	72.9706	41.7	1281793	47.52	0.47	0.377661	0.109876	24163	34573.5	17000000	81560	0.988504	217.71	4.32932
2012	Guangdong Province	Zhanjiang	21.2767	110.366	0.180405	161400	259900	20.69	15815	8613303	47669	611.9	77.9292	58	1334982	85.06	0.47	0.346663	0.117322	24531	56719	18600000	74027	1.08152	219.72	4.10855
2013	Guangdong Province	Zhanjiang	21.2767	110.366	0.154871	192800	290800	20.46	12965	10107043	59055	644.26	80.1119	71	705463	122.88	0.68	0.352509	0.128855	25622	85689.5	20600000	76589	1.20963	219.55	4.35849
2014	Guangdong Province	Zhanjiang	21.2767	110.366	0.146795	201092	297558	19.01	14416	11620971	62878	656	80.0977	78	929284	136.98	0.7048	0.351259	0.123742	31420	9925.5	22600000	76448	1.32648	222.4	4.31979
2015	Guangdong Province	Zhanjiang	21.2767	110.366	0.138149	189967	302803	19.1	23094	13089464	47617	647	78.6186	85	1147991	166.44	0.7056	0.334774	0.173258	32933	102154	23800000	92665	1.39755	223.62	4.34476
2016	Guangdong Province	Zhanjiang	21.2767	110.366	0.134833	197948	309823	19.25	46222	14329570	115621	692	82.8743	87	1922084	188.813	0.7192	0.333632	0.147462	35612	41028	25800000	108882	1.5158	223.35	4.418
2017	Guangdong Province	Zhanjiang	21.2767	110.366	0.133423	186626	307613	18.495	38479	15780802	134405	570	67.938	147	475757	215.588	0.7133	0.330214	0.157723	75552	5817.5	28000000	132917	1.64626	244.02	4.43578
2018	Guangdong Province	Zhanjiang	21.2767	110.366	0.119272	214369	306677	17.74	29871	16973037	89069	637	75.1179	163	487000	225.646	0.4697	0.311545	0.160007	41107	55438.5	30100000	134466	1.76445	228.4	4.49538
2019	Guangdong Province	Zhanjiang	21.2767	110.366	0.120974	133876	314606	19.09	43753	17172719	164928	698	81.733	178	512000	258.185	0.5191	0.283951	0.164144	41720	153250	30700000	134097	1.79765	227.37	4.47536
2011	Anhui Province	Chuzhou City	32.2613	118.339	0.185106	54400	125300	20.38	17422	2544698	12673	229.19	50.605	26.2285	176660	45.43	0.32	0.45321	0.215461	21634	23582	8504891	41896	0.605761	207.55	4.38612
2012	Anhui Province	Chuzhou City	32.2613	118.339	0.200521	56300	126700	19.86	31688	2968132	14478	255.45	56.503	31	199183	85.67	0.48	0.459535	0.237992	24651	349304	9707413	46984	0.691411	207.99	4.17344
2013	Anhui Province	Chuzhou City	32.2613	118.339	0.293333	86000	131600	19.17	34755	3384770	16969	272.9	60.7119	43	258305	125.84	0.44	0.468631	0.230976	24190	471874	10900000	43735	0.772506	208.69	4.37724
2014	Anhui Province	Chuzhou City	32.2613	118.339	0.284053	87002	135718	17.63	46685	4063976	16708	297	66.0587	52	310319	152.03	0.4593	0.469977	0.221382	30562	600294	12100000	46548	0.863727	211.12	4.45449
2015	Anhui Province	Chuzhou City	32.2613	118.339	0.311622	96137	134855	16.97	62250	4569999	17889	303	67.4743	64	329819	171.48	0.3742	0.438563	0.231759	32634	103259	13100000	49120	0.92866	212.84	4.48342
2016	Anhui Province	Chuzhou City	32.2613	118.339	0.318502	98090	140040	15.85	77473	5151519	26492	319	70.2643	72	505961	196.144	0.2663	0.434045	0.235345	35301	743379	14200000	51397	1.01197	218.59	4.50848
2017	Anhui Province	Chuzhou City	32.2613	118.339	0.351921	107092	126582	14.05	105515	5743943	34449	356	78.4141	87	424762	222.278	0.234	0.445992	0.23702	73807	795308	16100000	53503	1.14111	225.09	4.50636
2018	Anhui Province	Chuzhou City	32.2613	118.339	0.342406	163181	146308	12.25	109182	6390567	68018	349	76.8722	106	1220369	236.422	0.2367	0.449652	0.225332	43999	90499.5	18000000	53418	1.28147	223.88	4.54176
2019	Anhui Province	Chuzhou City	32.2613	118.339	0.359757	164153	167712	8.57	140483	11378196	108444	363	79.7802	118	241653	249.855	0.2622	0.398058	0.156451	70429	968402	29100000	55739	2.07046	233.78	4.5496
2011	Shandong Province	Binzhou City	37.3882	117.977	0.572664	278100	137200	9.8	28282	5057549	22011	355.96	93.5014	41.04	156837	50.95	0.2	0.482553	0.110681	48326	92781	18200000	46533	1.746	226.91	4.4202
2012	Shandong Province	Binzhou City	37.3882	117.977	0.562326	282100	146800	9.53	39752	5814599	22683	375.68	98.6296	40	167953	92.26	0.22	0.477239	0.113995	52591	35704.5	19900000	46041	1.90944	228.31	4.42469
2013	Shandong Province	Binzhou City	37.3882	117.977	0.532443	342500	181300	9.79	42252	6580427	37000	403.69	105.789	53	174505	129.31	0.38	0.467341	0.116762	56433	22093.5	21600000	46625	2.07082	229.11	4.41522
2014	Shandong Province	Binzhou City	37.3882	117.977	0.541322	335432	180254	9.26	53697	7462093	39000	389	100.595	56	178217	140.3	0.3626	0.459967	0.118498	59557	248651	22800000	49447	0.698805	231.15	4.46349
2015	Shandong Province	Binzhou City	37.3882	117.977	0.539384	340367	184981	9.24	52655	8136296	44900	366	94.0705	52	160149	169.17	0.3717	0.44491	0.131324	61189	26799.5	23600000	51772	0.722937	232.69	4.49281
2016	Shandong Province	Binzhou City	37.3882	117.977	0.525952	317382	188617	9.4	62596	8897039	58394	370	94.3878	111	218743	194.613	0.3922	0.435468	0.129768	63745	26942.5	24700000	53567	0.758165	234.94	4.50858
2017	Shandong Province	Binzhou City	37.3882	117.977	0.505218	282440	186466	9.13	96054	9687096	75900	378	95.9391	121	224395	219.219	0.4454	0.429327	0.126975	76014	173076	25600000	54062	0.798386	241.4	4.52494
2018	Shandong Province	Binzhou City	37.3882	117.977	0.513719	266434	164988	8.86	101917	9936888	88300	401	101.008	140	230203	230.857	0.3789	0.410991	0.130778	67405	126224	26400000	53880	0.810473	237.42	4.53395
2019	Shandong Province	Binzhou City	37.3882	117.977	0.422994	229061	199356	9.37	130977	7104402	114096	461	115.829	152	164400	233.871	0.2903	0.381811	0.154068	62639	14118	24600000	56311	0.754144	238.92	4.5437
2011	Henan Province	Luohe City	33.5877	114.023	0.441416	135900	109500	12.63	5697	2541373	15287	142.75	51.6462	23.4238	120996	42.56	0.1	0.656259	0.116376	29487	278142	7517001	28288	0.736961	205.6	4.02981
2012	Henan Province	Luohe City	33.5877	114.023	0.466008	146900	105000	12.3	5956	2944283	14046	147.48	53.6291	25	133519	80.21	0.09	0.646299	0.140134	31211	40729	7971238	28293	0.781494	206.94	4.19103
2013	Henan Province	Luohe City	33.5877	114.023	0.517881	186700	114500	12.48	9446	3360748	15974	178.71	65.1751	25	122815	130.57	0.14	0.63706	0.146882	31443	4816.5	8615355	29586	0.844643	207.24	4.2274
2014	Henan Province	Luohe City	33.5877	114.023	0.509007	190171	119015	11.59	11240	3864000	19112	189	70.8661	30	125729	134.09	0.1328	0.595318	0.144435	36671	512830	9411601	25646	0.843333	213.11	4.25992
2015	Henan Province	Luohe City	33.5877	114.023	0.535512	207781	123989	10.73	8975	4374125	17978	53	19.7732	21	34189	165.02	0.1307	0.588176	0.165082	37987	556231	9928496	26540	0.88965	215.59	4.33676
2016	Henan Province	Luohe City	33.5877	114.023	0.524534	206849	130684	10.53	11716	4915521	22750	54	20.0743	22	35450	189.436	0.1048	0.584338	0.165765	41138	6058	10800000	30763	1.06071	216.59	4.40881
2017	Henan Province	Luohe City	33.5877	114.023	0.55157	228357	132810	9.75	13233	5503137	68043	64	23.97	29	35450	219.403	0.1384	0.56871	0.150295	51980	479661	11600000	30763	1.1422	224.45	4.40036
2018	Henan Province	Luohe City	33.5877	114.023	0.55157	228357	132810	8.97	46703	5801847	69041	64	23.97	29	35450	236.674	0.28	0.481093	0.148837	46530	545038	12400000	30763	1.21242	222.12	4.42342
2019	Henan Province	Luohe City	33.5877	114.023	0.450749	144829	123538	8.73	55684	6427685	5777	236	88.0597	65	148585	251.195	0.1957	0.38	0.136343	59190	63622	15800000	38874	1.54706	236.37	4.43624
2011	Fujian Province	Zhangzhou City	24.5189	117.654	0.435325	266300	167500	16.59	25778	5635127	30488	428.81	89.4846	57.3373	372680	58.47	0.39	0.415977	0.103172	36641	576804	17700000	60243	4.40948	219.53	4.37349
2012	Fujian Province	Zhangzhou City	24.5189	117.654	0.486008	292200	175700	15.88	30894	6610842	30411	452.44	93.7699	66	392937	98.41	0.43	0.418749	0.109909	41433	58012.5	20200000	62453	5.03191	220.28	4.41916
2013	Fujian Province	Zhangzhou City	24.5189	117.654	0.403953	297800	190600	15.45	40040	7463641	37988	520.82	106.398	95	451489	138.57	1	0.427902	0.117286	45726	614588	22400000	66106	5.57612	220.25	4.22866
2014	Fujian Province	Zhangzhou City	24.5189	117.654	0.39323	312090	200240	13.98	44054	6921977	42644	493	99.1154	97	462335	153.83	0.3645	0.435743	0.109523	50685	7325.5	25100000	69525	6.25028	222.24	4.22768
2015	Fujian Province	Zhangzhou City	24.5189	117.654	0.390462	326312	207079	13.4	44655	7769894	90144	460	91.6189	86	395833	184.33	0.3686	0.458806	0.128575	55570	1202.5	27700000	71515	6.90119	224.64	4.24641
2016	Fujian Province	Zhangzhou City	24.5189	117.654	0.399566	327043	214750	13.3	45000	8755936	105540	465	91.5354	118	420993	204.193	0.3693	0.429223	0.118114	62196	756379	31300000	71449	7.79388	226.65	4.46492
2017	Fujian Province	Zhangzhou City	24.5189	117.654	0.387761	323239	226006	12.205	76713	9824346	128057	477	92.8016	142	434968	237.963	0.3413	0.401341	0.115626	103667	790803	35400000	71688	9.25656	251.03	4.51522
2018	Fujian Province	Zhangzhou City	24.5189	117.654	0.388367	347616	245727	11.11	49913	11116033	155238	499	95.7774	171	418339	252.478	0.5575	0.435456	0.108888	77102	53527.5	39500000	74723	10.4712	229.97	4.52349
2019	Fujian Province	Zhangzhou City	24.5189	117.654	0.31208	249596	263269	10.14	55114	17863470	198056	524	100.383	187	412694	264.929	0.3674	0.381113	0.0928809	92075	359008	47400000	90794	12.5782	230.87	4.53899
2011	Shandong Province	Weifang	36.7127	119.168	0.380384	345000	338200	10.14	91534	14259608	41171	818	93.2088	99.8737	758100	55.52	0.37	0.413802	0.101151	38833	469034	35400000	119796	1.37281	224.34	4.5128
2012	Shandong Province	Weifang	36.7127	119.168	0.435125	481300	354500	9.73	125780	16135629	44080	925.99	105.358	441	632875	96.74	0.36	0.403541	0.106069	43681	499278	40100000	120088	1.55521	226.55	4.51701
2013	Shandong Province	Weifang	36.7127	119.168	0.380259	482400	443800	9.8	153705	18303940	51342	927.79	105.084	506	614682	135.5	0.98	0.372043	0.111739	50065	52786.5	44200000	125785	1.67578	228.43	4.50974
2014	Shandong Province	Weifang	36.7127	119.168	0.383865	446700	413900	9.53	133797	20601093	55322	930	104.694	539	735270	149.58	0.89	0.361028	0.110271	51826	583902	47900000	140591	1.81425	230.13	4.53694
2015	Shandong Province	Weifang	36.7127	119.168	0.38893	449923	419337	8.8	138059	22774509	48257	966	108.089	132	7257410	180.64	1.1127	0.340431	0.118394	55824	7254	51700000	198784	1.96001	234.2	4.5606
2016	Shandong Province	Weifang	36.7127	119.168	0.383355	440154	416445	8.8	166100	25148523	75364	894	99.2231	206	572649	202.077	1.245	0.359927	0.123313	59275	106802	51700000	171283	1.96005	234.2	4.5698
2017	Shandong Province	Weifang	36.7127	119.168	0.385163	424801	413440	8.555	197004	27379198	102495	923	101.652	223	588593	227.898	1.2271	0.355937	0.127989	79721	750354	56600000	179905	2.00925	246.31	4.57525
2018	Shandong Province	Weifang	36.7127	119.168	0.369081	420496	449359	8.31	201010	27027356	84439	998	109.19	250	599592	239.895	1.1599	0.303844	0.119136	65721	857460	61600000	184721	2.32683	238.84	4.58019
2019	Shandong Province	Weifang	36.7127	119.168	0.356816	398550	467303	9.1	216735	23880033	435264	1028	111.983	281	587135	253.749	0.9857	0.332986	0.136738	60760	45461	56900000	205121	2.15004	241.5	4.58744
2011	Guangdong Province	Chaozhou	23.6626	116.629	0.292135	57200	76100	7.1	7209	2877261	9450	174.79	66.5107	29.8	208023	60.07	0.35	0.516149	0.0981178	24169	81841.5	6472168	17705	4.17559	231.27	4.04219
2012	Guangdong Province	Chaozhou	23.6626	116.629	0.272519	54100	77100	7	14860	3170386	12210	207.6	78.3988	35	190831	99.39	0.36	0.526891	0.110114	26252	9282	7066543	17693	4.64904	230.99	4.06995
2013	Guangdong Province	Chaozhou	23.6626	116.629	0.480095	124400	86400	7.04	5729	3541358	12903	241.04	90.2096	40	197830	140.49	0.42	0.543723	0.109676	29226	754	7803423	16427	0.551869	230.06	4.09744
2014	Guangdong Province	Chaozhou	23.6626	116.629	0.446853	119819	85843	7.15	5395	3958609	171324	248	92.2619	39	1940656	145.44	0.3767	0.541248	0.123604	31302	1248	8502208	17210	0.601288	230.87	4.12047
2015	Guangdong Province	Chaozhou	23.6626	116.629	0.433362	111425	86297	7.06	28884	4441480	15380	261	95.6745	35	197966	178.42	0.3427	0.537276	0.162181	33954	1586	9101099	19248	0.643642	232.67	4.34177
2016	Guangdong Province	Chaozhou	23.6626	116.629	0.448273	114966	86591	7.21	19773	4956141	59025	228	83.2117	57	184851	199.729	0.3414	0.486942	0.150176	36956	2229.5	9768303	17311	0.690828	234.11	4.35468
2017	Guangdong Province	Chaozhou	23.6626	116.629	0.465757	104305	80992	7.175	14397	5401053	82693	230	83.3333	66	196636	220.992	0.2551	0.496909	0.141021	45332	23042.5	10200000	17155	0.716238	241.75	4.38756
2018	Guangdong Province	Chaozhou	23.6626	116.629	0.402219	93434	85703	7.14	13359	5880316	129553	278	100.725	78	195952	237.698	0.4932	0.487558	0.173452	40219	3861	10700000	16970	0.754794	237.17	4.21712
2019	Guangdong Province	Chaozhou	23.6626	116.629	0.309753	70718	93331	9.16	19282	4908388	179532	276	100	77	199952	282.081	0.2675	0.440925	0.182384	40664	2788.5	10800000	16504	0.764498	232.8	4.40013
2011	Henan Province	Puyang	35.7676	115.036	0.118045	181300	143400	14.32	14327	2745640	24342	204.67	49.1287	24.9848	146622	40.79	0.1	0.598645	0.132002	25066	102362	8973433	12140	3.10499	206.36	4.04303
2012	Henan Province	Puyang	35.7676	115.036	0.116667	192100	143600	13.92	18385	3183596	24574	226.7	53.8096	28	226537	82.62	0.16	0.599334	0.152229	27654	2086.5	9896987	11577	3.42456	207.04	4.07388
2013	Henan Province	Puyang	35.7676	115.036	0.215854	266000	143300	13.15	21983	3653393	28983	308.16	73.8462	32	278000	119.82	0.35	0.611077	0.153798	27110	253364	11300000	9876	4.2984	207.55	4.25585
2014	Henan Province	Puyang	35.7676	115.036	0.229265	261488	147039	12.42	23160	4122918	30806	321	75.6184	41	322800	134.18	0.3326	0.57148	0.14514	34895	316660	12500000	8110	4.76656	217.3	4.28984
2015	Henan Province	Puyang	35.7676	115.036	0.224527	249786	158819	11.86	21348	4706843	31012	321	74.8234	68	346812	160.54	0.3617	0.547495	0.164611	36842	374036	13300000	8401	5.05073	219.73	4.35431
2016	Henan Province	Puyang	35.7676	115.036	0.250569	246245	168549	11.17	23007	5299562	35271	657	151.732	126	556537	187.805	0.3799	0.524202	0.15289	40059	41171	14500000	11212	5.51162	222.9	4.41429
2017	Henan Province	Puyang	35.7676	115.036	0.255758	238405	173726	10.54	23553	5941759	39514	322	74.537	88	216251	213.513	0.3874	0.503573	0.164103	60258	417599	15500000	14642	6.0284	246.37	4.45471
2018	Henan Province	Puyang	35.7676	115.036	0.105042	175796	163193	9.91	20436	6165328	44093	351	80.6897	89	220058	224.603	0.3047	0.258355	0.187409	45644	43153.5	16500000	17739	6.29076	229.56	4.43328
2019	Henan Province	Puyang	35.7676	115.036	0.0886086	148324	190838	12.21	26352	6773827	47226	383	88.2488	103	224678	253.253	0.2899	0.291708	0.221345	43810	45051.5	15800000	20883	4.79091	239.56	4.48385
2011	Shandong Province	Yantai	37.47	121.454	0.489573	675600	381300	7.37	127111	16570800	49085	788.03	120.901	95.98	528419	65.48	0.53	0.518347	0.0830541	70380	870292	49100000	146463	1.80266	227.57	4.50339
2012	Shandong Province	Yantai	37.47	121.454	0.495415	671400	373100	7.14	131381	19013507	54500	833.48	128.169	111	541000	105.68	0.6	0.510141	0.0902929	75672	91890.5	52800000	156471	1.94026	229.17	4.48721
2013	Shandong Province	Yantai	37.47	121.454	0.45051	621400	457400	7.5	148168	21586797	52781	829.52	127.383	130	571071	140.55	0.96	0.491248	0.096501	86235	107880	56100000	166639	2.05035	230.22	4.51038
2014	Shandong Province	Yantai	37.47	121.454	0.443893	619823	476807	7.11	166419	24167527	53200	820	125.497	134	556000	160.12	0.9353	0.477663	0.0957774	85795	115004	60000000	173193	2.19214	232.8	4.5356
2015	Shandong Province	Yantai	37.47	121.454	0.425001	576410	475049	6.84	186406	26794537	51500	839	128.429	167	699200	188.98	1.0027	0.464592	0.0998329	91979	1245647	64500000	182629	2.3543	234.76	4.54859
2016	Shandong Province	Yantai	37.47	121.454	0.430778	572025	461989	6.75	233111	29760692	64621	818	124.885	181	865500	209.512	1.05	0.466553	0.0980787	98388	170124	69300000	195488	2.52946	236.52	4.56721
2017	Shandong Province	Yantai	37.47	121.454	0.424428	543964	453544	6.63	243319	32730810	71436	798	122.018	196	528741	236.022	1.0665	0.450652	0.0964204	153061	1.39523e+06	73800000	182645	2.68208	244.41	4.56691
2018	Shandong Province	Yantai	37.47	121.454	0.422138	520328	433626	6.51	289873	30794058	78155	838	128.135	209	526933	247.523	1.0937	0.439547	0.0965184	110231	1731392	78300000	234714	2.85756	237.9	4.57119
2019	Shandong Province	Yantai	37.47	121.454	0.384388	432309	450525	7.19	298557	28049986	86666	840	128.637	237	494447	261.109	1.2229	0.355353	0.101208	107343	126451	76500000	231189	2.79205	244	4.57317
2011	Henan Province	Jiaozuo City	35.221	113.249	0.29256	207900	164200	7.91	32571	3790240	29407	301.38	81.4541	37.8206	165583	53.29	0.23	0.649081	0.100371	40809	316986	14400000	72397	3.40242	215.29	4.34464
2012	Henan Province	Jiaozuo City	35.221	113.249	0.306281	224500	168200	7.89	32829	4394080	24596	257.07	69.9891	49	181027	89.73	0.24	0.634558	0.106985	44029	409.5	15500000	78575	3.65884	216.76	4.30097
2013	Henan Province	Jiaozuo City	35.221	113.249	0.364777	282200	210800	7.79	38334	4972405	20638	290.3	78.9288	46	270659	127.04	0.41	0.63467	0.107265	46396	430176	17100000	83135	4.10423	217	4.28866
2014	Henan Province	Jiaozuo City	35.221	113.249	0.386152	285454	207223	7.42	41304	5580081	29012	318	86.039	51	189784	143.35	0.4077	0.578258	0.104364	52421	47352.5	18400000	93824	3.37786	223.36	4.34401
2015	Henan Province	Jiaozuo City	35.221	113.249	0.430401	299634	203638	7.12	33380	6247205	29588	353	94.9742	79	198517	171.53	0.2437	0.559043	0.112309	54590	511778	19300000	97438	3.33232	226.03	4.38481
2016	Henan Province	Jiaozuo City	35.221	113.249	0.464682	322079	219844	6.39	31726	6989173	35422	425	113.636	136	201216	196.02	0.294	0.553941	0.103968	59183	537764	21000000	74003	3.62471	227.94	4.45024
2017	Henan Province	Jiaozuo City	35.221	113.249	0.488785	327043	212665	6.04	35776	7843429	37720	357	96.2264	87	210896	225.744	0.4811	0.552306	0.105059	50079	538148	22300000	79804	3.94481	255.04	4.47394
2018	Henan Province	Jiaozuo City	35.221	113.249	0.338201	173437	181132	5.69	42445	7885355	41712	384	102.949	98	212983	240.938	0.3173	0.521443	0.113415	66328	555354	23700000	89341	4.10294	232.04	4.49581
2019	Henan Province	Jiaozuo City	35.221	113.249	0.377376	196754	187758	5.42	47970	9202286	125544	377	101.072	107	217127	248.877	0.3748	0.44632	0.107788	76827	574691	27600000	100142	4.77682	235.55	4.50953
2011	Heilongjiang Province	Mudanjiang City	44.5562	129.64	0.184222	69000	120800	16.23	28856	3131028	37934	191.6	71.7066	34.7919	192708	46.62	0.35	0.366354	0.173229	33675	190210	9403461	53748	0.351531	226.44	4.22164
2012	Heilongjiang Province	Mudanjiang City	44.5562	129.64	0.18	65100	117900	19.21	19337	3461973	26005	192.88	74.2989	36	191651	81.46	0.43	0.384995	0.186392	37001	85689.5	9810518	51321	0.4157	218.53	4.24076
2013	Heilongjiang Province	Mudanjiang City	44.5562	129.64	0.164528	83000	138300	16.19	23774	4197085	30165	229.51	88.6139	43	137273	126.24	0.39	0.370208	0.182001	46953	38844	12200000	50074	0.515286	226.57	4.21031
2014	Heilongjiang Province	Mudanjiang City	44.5562	129.64	0.152767	78800	142800	16.12	17817	4771146	28543	247	93.5606	36	176700	144.92	0.36	0.319932	0.189291	42792	32350.5	12600000	48091	0.5356	230.54	4.2851
2015	Heilongjiang Province	Mudanjiang City	44.5562	129.64	0.150584	82919	142018	17.08	14678	5278534	28834	263	100.382	48	167473	171.31	0.3296	0.306554	0.184812	47356	300762	13100000	51797	0.555381	230.03	4.27953
2016	Heilongjiang Province	Mudanjiang City	44.5562	129.64	0.140401	74387	140515	16.76	6267	5883295	32390	255	98.4556	46	165475	191.625	0.3129	0.306114	0.189319	49618	35704.5	13700000	41298	0.579711	230.85	4.32565
2017	Heilongjiang Province	Mudanjiang City	44.5562	129.64	0.0675841	42682	141500	14.685	10470	6430948	72152	270	105.882	58	220211	216.378	0.3506	0.327062	0.2128	37154	372782	13400000	50151	0.569788	256.09	4.35369
2018	Heilongjiang Province	Mudanjiang City	44.5562	129.64	0.0592581	25694	136072	12.61	10647	6883368	76898	283	112.302	67	224138	224.046	0.4269	0.314805	0.190943	48201	42828.5	13000000	49249	0.483201	240.55	4.40834
2019	Heilongjiang Province	Mudanjiang City	44.5562	129.64	0.0653846	24673	137589	21.71	10647	6623965	101375	272	108.8	70	211035	236.956	0.4824	0.191394	0.250129	32811	4127.5	8250000	53272	0.305669	4470.41	4.36095
2011	Guangxi Zhuang Autonomous Region	Yulin City	22.6598	110.188	0.164794	103600	178900	20.96	10291	3628098	21193	240.58	35.1314	39.3288	200049	38.56	0.47	0.387766	0.156607	18501	4205.5	10200000	15056	0.815304	213.12	4.10254
2012	Guangxi Zhuang Autonomous Region	Yulin City	22.6598	110.188	0.166667	107300	191100	20.8	17430	4228255	24225	272.6	39.3988	39	232072	77.94	0.44	0.366933	0.174808	19822	12213.5	11000000	15415	0.880959	214.66	4.27393
2013	Guangxi Zhuang Autonomous Region	Yulin City	22.6598	110.188	0.27514	149100	199500	20.35	21506	4829090	27882	311.4	44.4286	44	221062	109.56	0.43	0.362182	0.172677	17096	1768	12000000	16392	0.947398	215.36	4.2691
2014	Guangxi Zhuang Autonomous Region	Yulin City	22.6598	110.188	0.26209	146519	193546	18.54	19988	5457089	30334	341	48.1638	46	244322	120.82	0.3457	0.357392	0.174138	23784	19292	13400000	17418	1.06067	218.82	4.13793
2015	Guangxi Zhuang Autonomous Region	Yulin City	22.6598	110.188	0.251026	143262	195123	17.9	22538	6003356	44728	350	49.2451	60	253708	152.42	0.34	0.352418	0.196568	25444	22236.5	14500000	18120	1.15598	220.23	4.36303
2016	Guangxi Zhuang Autonomous Region	Yulin City	22.6598	110.188	0.228553	136273	196026	17.9	22317	6604332	38204	358	49.9303	70	283111	178.033	0.3443	0.335371	0.204366	27111	16854.5	15500000	18020	1.24207	221.4	4.37917
2017	Guangxi Zhuang Autonomous Region	Yulin City	22.6598	110.188	0.193659	98202	189797	17.505	21540	7288640	74712	427	58.9779	87	300378	203.41	0.3173	0.332361	0.206355	43786	20663.5	15800000	17542	1.34351	245.35	4.46183
2018	Guangxi Zhuang Autonomous Region	Yulin City	22.6598	110.188	0.152273	86212	194777	17.11	18421	3893555	96386	497	67.8035	365	310037	214.763	0.1411	0.483826	0.227773	27708	3633.5	16200000	17481	1.27704	231.25	4.47492
2019	Guangxi Zhuang Autonomous Region	Yulin City	22.6598	110.188	0.146631	87487	203160	19.23	18409	7358153	98284	506	68.6567	139	312816	223.57	0.3321	0.176982	0.249504	28647	55763.5	16800000	17147	1.32806	233.58	4.26398
2011	Yunnan Province	Yuxi	24.3577	102.554	0.291237	83700	107300	9.33	12690	1683648	6145	180.56	77.8947	22.2155	214395	52.21	0.12	0.605989	0.159313	37913	24674	8765508	16470	0.873059	218.41	4.06089
2012	Yunnan Province	Yuxi	24.3577	102.554	0.316535	129700	122400	9.74	16581	1986356	7548	195.7	91.4059	26	243452	90.07	0.2	0.598225	0.168729	43037	29822	10000000	13487	0.99619	218.11	4.07974
2013	Yunnan Province	Yuxi	24.3577	102.554	0.285971	139800	136400	10.19	20867	2263456	6854	209.25	97.4616	27	112978	122.36	0.28	0.575255	0.185719	51278	43823	11000000	17213	1.09808	219.29	4.07909
2014	Yunnan Province	Yuxi	24.3577	102.554	0.285766	132900	140300	10.37	25175	2591042	7990	211	97.6852	29	271741	136.54	0.19	0.549087	0.174988	50511	48347	11800000	18442	1.18001	219.63	4.34762
2015	Yunnan Province	Yuxi	24.3577	102.554	0.284917	130510	137290	10.17	28172	2913652	7430	205	94.903	36	339300	169.03	0.18	0.515483	0.179425	52812	4959.5	12400000	14923	1.23956	223.1	4.41243
2016	Yunnan Province	Yuxi	24.3577	102.554	0.279388	139432	141124	10.29	31031	3267664	9589	225	103.687	63	147094	195.12	0.1634	0.481773	0.177876	55389	760.5	13100000	15687	0.702669	227.18	4.44416
2017	Yunnan Province	Yuxi	24.3577	102.554	0.28229	133308	141301	10.15	57963	3674488	18345	120	54.7945	37	77206	217.193	0.2042	0.468173	0.185227	90774	7364.5	14000000	16148	0.806348	227.82	4.47164
2018	Yunnan Province	Yuxi	24.3577	102.554	0.255524	149676	147994	10.01	39753	3924834	21663	246	111.818	53	153694	227.311	0.0984	0.455514	0.186072	62641	3243.5	14900000	16799	0.850734	228.65	4.45315
2019	Yunnan Province	Yuxi	24.3577	102.554	0.136097	44101	137174	9.31	37781	8142112	26627	212	95.9276	57	158676	227.326	0.1984	0.370046	0.150098	81667	84.5	19500000	19212	1.11111	237.6	4.44168
2011	Guangdong Province	Zhuhai	22.2766	113.583	0.666716	475200	187500	2.6	73453	5678565	30600	256.32	241.811	51.1	363684	78.28	1.15	0.508417	0.135504	89794	869466	14000000	116952	0.821117	240.39	4.51059
2012	Guangdong Province	Zhuhai	22.2766	113.583	0.637768	448300	198800	2.59	88312	6351964	28448	290.75	272.749	56	316024	127.62	1.2	0.478965	0.141114	95471	940433	15000000	123206	0.872253	243.19	4.50721
2013	Guangdong Province	Zhuhai	22.2766	113.583	0.535523	490300	248300	2.59	121303	7205234	29408	350.54	322.781	66	374300	169.11	1.77	0.466543	0.151608	152512	109674	16600000	127115	1.00264	243.72	4.54217
2014	Guangdong Province	Zhuhai	22.2766	113.583	0.530206	477562	268252	2.35	125185	8157145		364	330.309	73	608337	182.71	2.0102	0.451571	0.147758	116537	126094	18700000	132000	1.08307	245	4.55183
2015	Guangdong Province	Zhuhai	22.2766	113.583	0.53147	461570	274376	2.23	286324	9132008		370	329.035	84	763828	212.77	2.1386	0.441426	0.191944	124706	1.41563e+06	20300000	132000	1.16941	245.81	4.56661
2016	Guangdong Province	Zhuhai	22.2766	113.583	0.509825	439022	285330	1.96	352358	10161281		337	293.043	89	1239775	236.098	2.2992	0.44714	0.187371	134546	1491529	22300000	133626	1.28543	247.58	4.5793
2017	Guangdong Province	Zhuhai	22.2766	113.583	0.498813	450247	305265	1.84	453039	11281763		332	278.992	141	893700	267.186	2.836	0.423601	0.184618	155502	158171	25700000	136829	1.541	248.25	4.58881
2018	Guangdong Province	Zhuhai	22.2766	113.583	0.476019	430678	338789	1.72	455217	11606397	225457	368	289.764	107	1760325	278.25	0.5509	0.431607	0.196423	159428	1.55475e+06	29100000	138957	1.67899	247.37	4.59154
2019	Guangdong Province	Zhuhai	22.2766	113.583	0.453348	405602	354760	1.67	488867	9962987	265394	387	290.977	107	2892704	306.673	2.9327	0.380987	0.179202	175533	157573	34400000	139291	1.97926	252.17	4.58754
2011	Jilin Province	White City	45.6255	122.846	0.111111	32400	126800	18.17	5368	1901824	9336	131.64	65.0074	17.9703	85979	38.54	0.23	0.446882	0.207454	27374	56816.5	5545757	18617	0.219634	214.9	4.1214
2012	Jilin Province	White City	45.6255	122.846	0.133173	44600	130300	17.97	6133	2214530	14043	149.5	74.75	23	91792	72.71	0.26	0.435093	0.231856	30576	760.5	6155007	19051	0.243763	216.78	4.13424
2013	Jilin Province	White City	45.6255	122.846	0.131944	48300	140800	16.7	7107	2514594	13726	162.47	81.6022	25	104964	99.84	0.28	0.453095	0.225374	34791	81146	6923486	19213	0.274197	219.23	3.89888
2014	Jilin Province	White City	45.6255	122.846	0.116078	45826	143508	16.71	8468	2838775	16755	175	88.4732	28	95685	120.69	0.2927	0.443411	0.266577	34586	9288.5	6861811	19651	0.2671	220.11	4.20559
2015	Jilin Province	White City	45.6255	122.846	0.117263	44559	140205	16.89	9443	3104943	19500	176	89.49	27	100400	152.45	0.2989	0.433211	0.290206	35571	10380.5	6996822	19800	0.271405	220.69	4.23145
2016	Jilin Province	White City	45.6255	122.846	0.113755	43679	141360	15.67	9390	3402418	22887	178	92.228	25	110000	174.535	0.2926	0.420454	0.317751	35892	113828	7001392	20130	0.271582	224.06	4.27926
2017	Jilin Province	White City	45.6255	122.846	0.103146	38857	141978	17.505	7910	3565041	25401	193	101.047	30	120000	199.336	0.3802	0.333781	0.414622	34181	1.25036e+06	6533227	20119	0.239829	261.77	4.29784
2018	Jilin Province	White City	45.6255	122.846	0.0887573	29876	135807	19.34	12740	3306511	30217	204	107.368	36	106121	205.224	0.1936	0.195157	0.446581	31849	6.5	6065061	20613	0.235262	228.38	4.2782
2019	Jilin Province	White City	45.6255	122.846	0.0854218	24786	124835	25.24	9782	3394088	38378	224	118.519	38	97367	211.657	0.2021	0.0565328	0.508104	25980	806	4920000	23852	0.190846	232.91	4.10744
2011	Jilin Province	Baishan City	41.9396	126.43	0.15581	63300	106800	9.12	4899	1631419	12641	88.86	69.1518	15.18	69476	54.59	1.44	0.554462	0.23969	41325	99827	5314342	1587	0.198816	222.07	3.93161
2012	Jilin Province	Baishan City	41.9396	126.43	0.162434	84100	80700	8.33	6951	1902818	15604	97.4	76.1532	18	69952	92.02	0.26	0.557198	0.217867	50158	54424.5	6430212	1200	0.240562	222.93	4.14632
2013	Jilin Province	Baishan City	41.9396	126.43	0.138947	81200	86400	8.78	12137	2176159	16343	104.65	82.3367	18	76758	126.05	0.22	0.560236	0.203604	53043	19077.5	6736447	934	0.246215	222.99	4.16289
2014	Jilin Province	Baishan City	41.9396	126.43	0.133717	74467	89075	8.87	14574	2442124	20318	114	90.2613	20	68541	138.18	0.2176	0.555762	0.20458	53300	15580.5	6752889	1150	0.246816	223.18	4.20301
2015	Jilin Province	Baishan City	41.9396	126.43	0.139237	69820	88920	9.33	8006	2661915	23691	112	89.3356	20	70591	165.9	0.2356	0.537251	0.235655	53136	17446	6685521	1516	0.244354	224.63	4.24007
2016	Jilin Province	Baishan City	41.9396	126.43	0.128547	61475	89687	8.42	11475	2927361	27281	112	91.8033	20	76000	186.146	0.2355	0.51046	0.256676	56411	19409	6966243	1713	0.255267	228.73	4.27433
2017	Jilin Province	Baishan City	41.9396	126.43	0.122494	58042	89500	8.225	7760	3103756	31955	118	98.3333	24	80000	209.739	0.2288	0.454141	0.282303	65256	9759.75	6791671	1391	0.241869	236.93	4.28628
2018	Jilin Province	Baishan City	41.9396	126.43	0.0801775	37777	89302	8.03	5148	2943835	35352	125	105.932	28	72036	216.876	0.2137	0.368627	0.289516	56031	9028.5	6617099	1214	0.242473	238.83	4.27205
2019	Jilin Province	Baishan City	41.9396	126.43	0.0680756	33437	89360	10.85	4803	3021620	39404	125.74	107.47	32	64072	227.82	0.2215	0.369513	0.39416	43744	5713.5	5090000	2428	0.186515	250.93	4.27979
2011	Gansu Province	Baiyin City	36.5508	104.144	0.23037	73400	78800	11.18	5283	1019404	4340	120.02	66.9008	9.34	72795	40.33	0.1	0.49167	0.224621	20660	2437.5	3758008	1336	0.108051	220.21	4.13394
2012	Gansu Province	Baiyin City	36.5508	104.144	0.203268	69200	80000	11.2	6677	1182509	5189	147.65	84.0353	10.55	109800	77.11	0.1	0.490104	0.260145	25274	156	4337651	2935	0.124717	220.29	4.17107
2013	Gansu Province	Baiyin City	36.5508	104.144	0.193651	95100	91500	11.51	6628	1357520	6038	145.54	82.226	13	122300	109.3	0.14	0.459437	0.25412	26175	5208.67	4633061	2192	0.13321	222.35	3.98923
2014	Gansu Province	Baiyin City	36.5508	104.144	0.187411	87911	90557	12.63	8301	1523545	6199	158	88.8139	16	107735	137.86	0.1256	0.401481	0.256776	26174	10261.3	4476423	2641	0.128707	224.34	4.06436
2015	Gansu Province	Baiyin City	36.5508	104.144	0.181383	84984	91818	13.59	6358	1776490	7731	156	86.3023	18	123900	159.97	0.1242	0.332577	0.301322	25410	15314	4342749	3015	0.124863	228.09	4.28072
2016	Gansu Province	Baiyin City	36.5508	104.144	0.179788	71284	87104	14.02	8729	1936374	9011	160	87.9121	23	190248	178.818	0.0835	0.283079	0.363517	25813	20366.7	4422085	3678	0.127144	231.71	4.31197
2017	Gansu Province	Baiyin City	36.5508	104.144	0.178164	74158	92486	13.78	7686	2071921	12900	158	86.8132	34	189100	207.808	0.1054	0.267821	0.356029	53863	25419.3	4769027	3763	0.129353	243.57	4.35554
2018	Gansu Province	Baiyin City	36.5508	104.144	0.140243	68004	86235	13.54	6239	2195125	12023	169	92.8571	45	515500	215.532	0.0939	0.30397	0.317161	29542	30472	5115968	4113	0.152216	231.15	4.37446
2019	Gansu Province	Baiyin City	36.5508	104.144	0.128285	62383	93171	17.9	7074	1629000	12709	171	94.4751	49	906500	240.054	0.1079	0.307059	0.391392	27990	35524.7	4860000	4940	0.1446	227.21	4.40495
2011	Guangxi Zhuang Autonomous Region	Baise	23.9082	106.625	0.153846	53300	129200	19.13	11347	1343369	10277	159.87	41.4923	26.4048	146397	43.97	0.34	0.484525	0.248814	18867	34567	6567051	31678	0.176629	207.25	3.87804
2012	Guangxi Zhuang Autonomous Region	Baise	23.9082	106.625	0.164467	59600	132200	18.16	25593	1566705	12027	184.24	45.0906	27	169920	76.69	0.29	0.479211	0.284479	21539	110.5	7552415	27949	0.203131	208.84	4.16154
2013	Guangxi Zhuang Autonomous Region	Baise	23.9082	106.625	0.15	65500	142000	18.54	24414	1785984	14140	214.93	52.2055	30	157240	111.1	0.16	0.465087	0.288216	19511	1241.5	8038711	24220	0.216211	209.08	4.01623
2014	Guangxi Zhuang Autonomous Region	Baise	23.9082	106.625	0.129183	59693	145215	17.29	32730	2010582	19697	239	58.0097	31	178924	125.01	0.1519	0.455271	0.28448	25806	136.5	9179154	27648	0.246884	212.04	4.27178
2015	Guangxi Zhuang Autonomous Region	Baise	23.9082	106.625	0.126397	60738	154276	17.27	24454	2211842	23255	245	59.2948	36	186403	155.89	0.1504	0.442302	0.317218	27363	981.5	9803511	34219	0.263677	213.27	4.09505
2016	Guangxi Zhuang Autonomous Region	Baise	23.9082	106.625	0.119868	59900	158959	16.36	24581	2468426	29470	253	60.6715	42	211897	178.829	0.1799	0.456552	0.306161	30881	1943.5	11100000	39383	0.299707	213.91	4.31672
2017	Guangxi Zhuang Autonomous Region	Baise	23.9082	106.625	0.115119	57944	161773	16.475	32499	2773530	36458	311	74.4019	54	227913	203.464	0.2537	0.506749	0.27884	72054	47651.5	11500000	42400	0.366261	229.34	4.34364
2018	Guangxi Zhuang Autonomous Region	Baise	23.9082	106.625	0.110331	57957	162094	16.59	24424	2972708	43207	341	80.9976	74	235072	213.672	0.1699	0.355302	0.334573	32170	949	11800000	47976	0.316507	218.94	4.41811
2019	Guangxi Zhuang Autonomous Region	Baise	23.9082	106.625	0.100392	38662	174463	19.49	22186	3867235	45101	354	83.6879	106	238611	225.878	0.2377	0.331789	0.380553	34194	33553	12600000	62524	0.338354	220.55	4.38552
2011	Hunan Province	Yiyang City	28.5597	112.362	0.219521	104500	174200	21.92	9632	3068680	18656	202.92	42.3898	23.3359	177783	38.37	0.36	0.39263	0.161926	20496	7969	8836303	29220	0.47738	212.85	4.26816
2012	Hunan Province	Yiyang City	28.5597	112.362	0.224199	107900	172000	19.98	12907	3537694	26412	231.67	48.0743	29	213065	82.02	0.33	0.408575	0.168821	23572	93047.5	10200000	28549	0.551203	215.08	4.27272
2013	Hunan Province	Yiyang City	28.5597	112.362	0.218707	125300	168200	19.24	18124	4027644	30950	248.98	51.8708	40	207550	117.39	0.33	0.407193	0.178644	23399	110.5	11200000	29455	0.606769	216.54	4.36291
2014	Hunan Province	Yiyang City	28.5597	112.362	0.221235	123050	163755	18.49	20771	4541763	34419	262	54.2219	41	207416	130.44	0.3363	0.399003	0.188818	28596	18369	12500000	31568	0.677011	218.99	4.31749
2015	Hunan Province	Yiyang City	28.5597	112.362	0.203894	106895	157529	18.56	19574	5739478	44150	272	56.57	42	206170	158.1	0.3226	0.379707	0.20305	30776	143858	13500000	32568	0.731719	220.77	4.40201
2016	Hunan Province	Yiyang City	28.5597	112.362	0.19641	111547	157072	18.24	22120	6414707	59512	303	62.6033	52	221177	172.213	0.2963	0.357378	0.207872	33772	155656	14900000	34399	0.806688	223.76	4.4359
2017	Hunan Province	Yiyang City	28.5597	112.362	0.192361	109276	157671	16.11	25538	7097963	72586	339	70.7724	66	234042	204.725	0.3013	0.35017	0.20778	53126	178607	16300000	37237	0.869919	235.66	4.47186
2018	Hunan Province	Yiyang City	28.5597	112.362	0.14783	90235	155713	13.98	38361	7162113	89388	370	77.4059	89	238321	215.194	0.381	0.336913	0.202654	39937	202748	17600000	39941	0.949961	233.96	4.45337
2019	Hunan Province	Yiyang City	28.5597	112.362	0.144261	93912	173207	15.64	48347	7284048	97015	378	79.9154	103	227751	233.033	0.3197	0.359314	0.213403	40578	229619	17900000	44329	0.968125	226.21	4.47241
2011	Jiangsu Province	Yancheng City	33.3551	120.168	0.320197	246700	257500	15.04	119015	8950904	44354	564.89	68.8303	87.2824	366064	59.16	0.55	0.373694	0.14694	38222	109707	27700000	55299	1.48836	222.76	4.52951
2012	Jiangsu Province	Yancheng City	33.3551	120.168	0.315056	254800	259400	14.62	161213	10231991	51492	535.47	65.1107	83	480558	97.46	0.56	0.376202	0.151755	43172	137234	31200000	54634	1.67562	223.55	4.51774
2013	Jiangsu Province	Yancheng City	33.3551	120.168	0.305756	557900	308800	14.08	197879	11633806	83000	562.02	68.2229	87	469558	133.93	0.84	0.375353	0.159867	42178	1.00739e+06	34800000	54891	1.86654	224.77	4.5214
2014	Jiangsu Province	Yancheng City	33.3551	120.168	0.299015	547700	306800	12.76	236313	13126983	99267	570	68.799	92	467918	145.12	0.68	0.370934	0.157264	53115	95758	38400000	56080	1.8067	228.01	4.54022
2015	Jiangsu Province	Yancheng City	33.3551	120.168	0.281233	558361	316743	12.26	289100	14685970	123941	589	71.1327	98	453986	177.64	0.6677	0.366046	0.177166	58299	516874	42100000	57287	0.82099	229.82	4.55234
2016	Jiangsu Province	Yancheng City	33.3551	120.168	0.274734	536894	320706	11.67	323600	16308800	151923	585	70.3971	174	477810	211.964	0.65	0.361023	0.159597	63278	49848.5	45800000	69637	0.892197	231.86	4.56291
2017	Jiangsu Province	Yancheng City	33.3551	120.168	0.253335	507624	311005	11.06	250301	18062000	184700	631	76.3923	222	509118	239.554	0.7572	0.355729	0.149953	85756	512603	50300000	62357	0.972543	234.76	4.57298
2018	Jiangsu Province	Yancheng City	33.3551	120.168	0.210074	476519	314022	10.45	284450	17787360	211950	686	83.1515	229	553825	251.023	0.9249	0.347775	0.153101	75987	593534	54900000	64053	1.0694	234.7	4.58156
2019	Jiangsu Province	Yancheng City	33.3551	120.168	0.2149	249552	340212	10.87	266400	22409970	247893	696	84.7747	282	564560	263.722	1.0026	0.340742	0.153897	79149	593541	57000000	67439	1.11128	236.67	4.57812
2011	Liaoning Province	Panjin City	41.1412	122.073	0.0814346	179900	116600	8.42	14022	2178789	16263	131.49	100.221	17.6725	117296	68.49	0.23	0.625723	0.128692	79584	1417	11200000	4971	4.21023	215.1	4.18753
2012	Liaoning Province	Panjin City	41.1412	122.073	0.0848614	181700	109300	8.71	18520	2520310	20034	148.35	115.179	21	147658	99.41	0.24	0.624962	0.146332	87153	10491	12400000	5687	4.95999	214.82	4.22136
2013	Liaoning Province	Panjin City	41.1412	122.073	0.0813253	208000	122400	8.48	21346	2867072	24526	160.72	124.589	22	134683	129.2	0.34	0.62195	0.144523	104733	99671	13500000	6264	5.38269	215.59	4.01727
2014	Liaoning Province	Panjin City	41.1412	122.073	0.083129	193330	118536	8.79	19896	3209563	31000	156	120.743	25	124326	150.82	0.2196	0.668374	0.156536	90615	486818	13000000	7056	5.19503	225.72	4.24984
2015	Liaoning Province	Panjin City	41.1412	122.073	0.087316	178129	120676	9.64	11933	3469981	35100	142	109.619	29	118955	180.3	0.215	0.714798	0.137906	87351	151099	12600000	7093	5.00613	227.27	4.28747
2016	Liaoning Province	Panjin City	41.1412	122.073	0.0782263	161252	115416	12.05	12559	3726915	36152	143	110	35	135054	205.753	0.2005	0.761221	0.181823	70110	12031.5	10100000	6865	0.49637	230.41	4.37131
2017	Liaoning Province	Panjin City	41.1412	122.073	0.0762987	155492	100966	10	9144	3932545	47996	155	119.231	36	165033	224.002	0.193	0.807645	0.189617	83252	128336	11100000	6783	0.471034	237.47	4.39469
2018	Liaoning Province	Panjin City	41.1412	122.073	0.0759284	150483	115462	7.95	6528	4197858	55803	161	123.846	41	135590	233.793	0.2639	0.501426	0.168925	84602	168500	12200000	7003	0.588572	233.42	4.40083
2019	Liaoning Province	Panjin City	41.1412	122.073	0.0780773	142791	120183	7.89	5723	4489690	65996	158	121.538	43	130480	242.499	0.2353	0.478227	0.181823	88983	28814.5	12800000	8103	0.619739	230.6	4.40213
2011	Sichuan Province	Meishan City	30.0825	103.857	0.225441	66200	91900	18.03	4731	2129932	13763	204.54	58.3067	18.9736	116515	41.19	0.26	0.412586	0.176503	22793	10796.5	6733376	18323	0.505888	207.54	4.05058
2012	Sichuan Province	Meishan City	30.0825	103.857	0.19172	63500	92800	17.53	5761	2478186	16056	220.22	62.8482	26	133924	87.22	0.15	0.393581	0.184839	26168	1378	7752152	20605	0.582869	207.75	4.08976
2013	Sichuan Province	Meishan City	30.0825	103.857	0.267172	93500	103600	16.81	7426	2831069	17810	239.16	67.9046	28	156336	115.49	0.21	0.395876	0.20076	24433	1521	8600424	22242	0.646648	209.26	4.26277
2014	Sichuan Province	Meishan City	30.0825	103.857	0.262536	90135	110518	15.81	7620	3454790	25675	244	69.1218	41	159143	133.95	0.203	0.363883	0.192574	31664	16341	9448913	23261	0.710445	211.79	4.36779
2015	Sichuan Province	Meishan City	30.0825	103.857	0.263437	91980	110967	15.5	7504	3887558	29330	221	63.2948	46	162941	164.06	0.2113	0.334384	0.201131	34379	9438	10300000	23486	0.774333	212.86	4.38085
2016	Sichuan Province	Meishan City	30.0825	103.857	0.248742	91304	113921	15.17	7530	4380662	43192	287	82	76	208108	185.751	0.2034	0.475998	0.193344	37227	7247.5	11200000	23811	0.621375	217.15	4.41777
2017	Sichuan Province	Meishan City	30.0825	103.857	0.239046	87724	113010	15.01	11483	4869349	67178	314	91.0145	89	499600	211.227	0.1903	0.381389	0.196378	47875	8398	11900000	24356	0.639166	230.26	4.43134
2018	Sichuan Province	Meishan City	30.0825	103.857	0.188642	83710	100769	14.85	9668	4964250	87894	324	93.913	98	671400	221.314	0.2512	0.289509	0.187334	42155	8040.5	12600000	27843	0.698566	226.16	4.47449
2019	Sichuan Province	Meishan City	30.0825	103.857	0.157492	99883	130382	14.43	6883	5486906	89361	314	91.8129	111	207805	225.041	0.2103	0.283529	0.187915	46168	74496.5	13800000	31330	0.767519	232.97	4.46426
2011	Ningxia Hui Autonomous Region	Shizuishan City	38.9897	106.391	0.364231	47300	41900	5.69	1864	672829	3964	73.47	97.8296	9.1547	57106	41.89	0.17	0.397179	0.176692	50377	299	3680209	6873	0.154566	224.22	3.86746
2012	Ningxia Hui Autonomous Region	Shizuishan City	38.9897	106.391	0.329293	50900	47300	5.46	3897	771139	3960	91.49	123.302	17	67331	87.06	0.11	0.367589	0.189557	55566	276.25	4099688	6603	0.0772069	224.48	3.89654
2013	Ningxia Hui Autonomous Region	Shizuishan City	38.9897	106.391	0.367677	46500	51500	5.23	7067	843221	4118	82.05	107.115	11	73651	121.99	0.11	0.335723	0.186578	57979	253.5	4464393	7232	0.197365	225.16	4.1451
2014	Ningxia Hui Autonomous Region	Shizuishan City	38.9897	106.391	0.340796	45005	49441	5.12	6537	907532	4243	82	107.19	12	69595	135.4	0.1019	0.323737	0.169184	61001	247	4672622	7802	0.20657	224.78	4.18447
2015	Ningxia Hui Autonomous Region	Shizuishan City	38.9897	106.391	0.322743	40942	50024	5.37	6582	960633	5129	88	118.073	12	63665	170.89	0.0886	0.307123	0.166194	61845	240.5	4823793	7755	0.213253	225.34	4.23006
2016	Ningxia Hui Autonomous Region	Shizuishan City	38.9897	106.391	0.325105	40841	47537	5.08	6923	1023161	5072	86	114.667	16	60871	187.047	0.0822	0.292557	0.0170904	64880	234	5135744	8611	0.227044	226.84	4.23757
2017	Ningxia Hui Autonomous Region	Shizuishan City	38.9897	106.391	0.346642	41912	48426	5.135	9144	1112811	5454	90	121.622	22	99446	213.149	0.0822	0.340349	0.173219	73860	227.5	5597464	8957	0.236521	233.83	4.32907
2018	Ningxia Hui Autonomous Region	Shizuishan City	38.9897	106.391	0.255333	28078	47885	5.19	18680	1159008	5506	97	131.081	29	63095	219.718	0.0863	0.31869	0.165292	75391	221	6059184	9898	0.267868	229.14	4.1076
2019	Ningxia Hui Autonomous Region	Shizuishan City	38.9897	106.391	0.22806	24858	46576	5.62	24604	1135511	5897	95	126.667	29	51498	257.003	0.0729	0.405714	0.22825	63494	214.5	5110000	10651	0.225906	240.18	4.10301
2011	Hebei Province	Shijiazhuang City	38.0483	114.522	0.2625	305000	538900	10.16	63205	16629864	71333	808.17	81.0358	166.802	722164	59.25	0.94	0.443008	0.0988414	39919	238719	40800000	388241	13.3421	229.91	4.52338
2012	Hebei Province	Shijiazhuang City	38.0483	114.522	0.234068	339600	564600	10.05	75058	19157615	140404	894.8	89.0083	186	837647	98.05	1.12	0.442999	0.103127	43552	551272	45000000	395542	14.7066	230.11	4.53023
2013	Hebei Province	Shijiazhuang City	38.0483	114.522	0.242411	339400	587400	10.05	80065	19723521	187727	979.3	97.6176	192	869830	140.76	1.98	0.431749	0.107521	48491	6402.5	48600000	399055	0.306894	231.39	4.54247
2014	Hebei Province	Shijiazhuang City	38.0483	114.522	0.238101	361677	641987	9.43	72908	24234663	218261	1038	101.278	214	856924	150.43	1.9142	0.417942	0.109566	48970	79228.5	51700000	393559	2.30507	234.38	4.55436
2015	Hebei Province	Shijiazhuang City	38.0483	114.522	0.238293	351216	649992	9.09	90482	26930343	271942	1071	104.098	233	835497	181.16	2.1279	0.401864	0.125425	51043	74184.5	54400000	419787	2.47976	236.77	4.5699
2016	Hebei Province	Shijiazhuang City	38.0483	114.522	0.228391	334957	658493	8.11	122300	29752321	286392	1170	112.717	281	867303	204.081	2.1917	0.407746	0.125869	55177	79378	59300000	441812	2.70179	238.33	4.58029
2017	Hebei Province	Shijiazhuang City	38.0483	114.522	0.211604	279866	634382	7.51	100610	29833374	509215	1265	130.01	318	869762	235.139	2.6236	0.349749	0.130601	69926	906477	60100000	460695	2.75269	256.78	4.58235
2018	Hebei Province	Shijiazhuang City	38.0483	114.522	0.195494	275156	682791	6.91	118720	32743989	693936	1376	140.122	374	873512	246.433	3.6902	0.238455	0.163024	55723	974954	60800000	496882	2.71545	248.58	4.58803
2019	Hebei Province	Shijiazhuang City	38.0483	114.522	0.172145	280282	788048	7.74	123373	24651898	894943	1403	133.365	393	810957	260.459	4.6274	0.257236	0.180962	52859	1.06178e+06	58100000	533070	2.59375	253.02	4.58627
2011	Fujian Province	Fuzhou City	26.0804	119.303	0.345124	794000	480100	8.7	49275	19478102	57242	821.77	126.543	133.268	910500	77.62	1.65	0.364339	0.0972334	52152	830342	37400000	292678	2.09204	236.8	4.52307
2012	Fujian Province	Fuzhou City	26.0804	119.303	0.321921	918500	516400	8.72	64780	23198231	63555	881.31	134.49	173	1009500	125.39	1.46	0.354054	0.0973699	58304	870200	42200000	305386	2.36186	237.12	4.51533
2013	Fujian Province	Fuzhou City	26.0804	119.303	0.305112	833600	591900	8.6	86258	26817155	71800	901.5	137.529	197	1069000	167.15	1.71	0.353639	0.114106	71427	93184	46800000	318343	2.61954	237.2	4.53272
2014	Fujian Province	Fuzhou City	26.0804	119.303	0.265456	888061	601112	8.05	93278	30629431	278400	945	140.021	208	1080969	179.35	1.7572	0.371085	0.111199	69995	1.00523e+06	51700000	320844	2.89427	238.4	4.51301
2015	Fujian Province	Fuzhou City	26.0804	119.303	0.25223	924965	635303	7.74	100554	34887426	315315	908	133.852	207	1113262	209.4	2.8178	0.33408	0.129214	75259	1091038	56200000	320965	3.14562	240.92	4.54584
2016	Fujian Province	Fuzhou City	26.0804	119.303	0.24196	914332	651480	7.94	112461	37631418	403617	868	126.346	245	1060425	226.293	2.6775	0.325585	0.13391	82251	1178918	62000000	317477	3.47012	242.32	4.56751
2017	Fujian Province	Fuzhou City	26.0804	119.303	0.222736	902855	681912	7.12	196765	41938675	461427	890	128.427	286	1106600	257.853	4.0706	0.313506	0.132159	111092	1.29043e+06	70300000	313857	4.04557	257.28	4.57772
2018	Fujian Province	Fuzhou City	26.0804	119.303	0.199321	1025079	715257	6.3	290765	46664607	536371	996	141.679	350	1141163	272.673	5.3695	0.307524	0.117701	102037	506330	78600000	319943	4.47427	246.61	4.58539
2019	Fujian Province	Fuzhou City	26.0804	119.303	0.166756	996989	763900	5.61	287913	41989358	608906	994	140	370	1065172	285.115	4.7919	0.277929	0.101124	120879	611754	93900000	340330	5.34852	248.02	4.59135
2011	Hebei Province	Qinhuangdao	39.9417	119.609	0.285475	112200	185300	13.08	10790	3944468	13660	320.72	110.669	52.4381	237906	56.1	0.39	0.331452	0.157576	35691	40267.5	10700000	89818	2.08593	234.64	4.29914
2012	Hebei Province	Qinhuangdao	39.9417	119.609	0.271343	136800	196800	13.38	11971	4538079	20263	293	100.618	56	258384	95.14	0.39	0.330429	0.175513	37804	408168	11400000	155553	3.13875	233.95	4.30668
2013	Hebei Province	Qinhuangdao	39.9417	119.609	0.241228	131700	209500	14.67	13887	5145681	26687	343.1	117.219	59	279198	135.52	0.55	0.319545	0.171393	39889	479862	11700000	169925	0.149802	232.34	4.35122
2014	Hebei Province	Qinhuangdao	39.9417	119.609	0.235472	122824	214508	14.55	18960	5775688	39502	326	110.471	61	266378	149.98	0.5813	0.309836	0.176632	39282	527872	12000000	155020	2.33922	233.46	4.37495
2015	Hebei Province	Qinhuangdao	39.9417	119.609	0.236393	115866	211845	14.21	9195	6338190	27291	344	116.358	64	239557	177.04	0.6055	0.291888	0.182573	40746	559793	12500000	155192	0.586512	235.99	4.45772
2016	Hebei Province	Qinhuangdao	39.9417	119.609	0.233217	110620	213742	14.52	29152	6998048	27289	356	119.463	90	243009	199.424	0.5356	0.284536	0.181992	73755	61347	13500000	154101	0.632905	236.23	4.46205
2017	Hebei Province	Qinhuangdao	39.9417	119.609	0.234579	93907	198477	13.475	30410	7751785	71623	401	134.564	96	239792	225.225	0.4885	0.282289	0.175093	61170	79280.5	14900000	153914	0.703724	252.06	4.43703
2018	Hebei Province	Qinhuangdao	39.9417	119.609	0.209449	92753	190300	12.43	30638	8306408	85860	413	137.667	110	233104	232.675	0.4751	0.265175	0.178072	52380	77122.5	16400000	151259	0.76715	242	4.48839
2019	Hebei Province	Qinhuangdao	39.9417	119.609	0.219415	87270	187935	12.8	31044	5852559	94893	440	146.179	132	222656	242.409	0.4685	0.277699	0.197234	51334	8034	16100000	94673	0.756098	241.51	4.48526
2011	Zhejiang Province	Shaoxing	30.0364	120.585	0.295095	1018800	232400	5.16	123294	10067548	37947	588.5	133.75	107.613	498467	77.1	0.46	0.490814	0.0760232	75820	55042	33300000	56455	9.20441	234.6	4.52484
2012	Zhejiang Province	Shaoxing	30.0364	120.585	0.279572	1064800	241300	5.06	132309	11586575	42069	663.83	150.597	126	538925	118.88	0.55	0.477864	0.0762739	82966	6201	36500000	59758	10.094	236.2	4.52025
2013	Zhejiang Province	Shaoxing	30.0364	120.585	0.279631	1115300	239500	4.87	158729	13183940	46892	686.04	155.318	135	571128	156.07	0.48	0.471236	0.0786703	89758	57083	39700000	77532	1.33804	237.25	4.54053
2014	Zhejiang Province	Shaoxing	30.0364	120.585	0.266118	1140423	256682	4.55	184555	14871391	50696	692	156.208	154	557053	175.02	0.5103	0.45143	0.0812126	86136	43634.5	42700000	80348	1.43875	239.01	4.55285
2015	Zhejiang Province	Shaoxing	30.0364	120.585	0.249916	1126749	259336	4.45	209746	16210630	51478	705	159.103	165	519632	204.52	0.4776	0.436564	0.0943607	90003	611988	44700000	83831	1.50623	240.65	4.56371
2016	Zhejiang Province	Shaoxing	30.0364	120.585	0.240247	1109959	258136	4.34	228725	17833404	58569	783	175.955	181	541104	220.603	0.4727	0.426418	0.0952376	96204	5401.5	47900000	90277	1.61519	241.27	4.56811
2017	Zhejiang Province	Shaoxing	30.0364	120.585	0.251263	944904	257439	3.98	260669	19776588	63523	883	197.982	201	531404	245.753	0.4882	0.422325	0.0934524	107555	836329	51000000	97345	1.69561	249.32	4.57703
2018	Zhejiang Province	Shaoxing	30.0364	120.585	0.222403	897100	253397	3.62	315725	20076104	73034	730	163.311	219	561948	262.109	0.441	0.404307	0.102761	107853	878416	54200000	99270	1.82695	244.54	4.58265
2019	Zhejiang Province	Shaoxing	30.0364	120.585	0.243939	768393	260791	3.6	468932	23525571	87536	666	148.661	217	551901	281.784	0.4041	0.397037	0.110858	114561	427304	57800000	104232	1.94975	253.4	4.58392
2011	Heilongjiang Province	Suihua City	46.66	126.975	0.155064	79500	179800	39.22	9152	2930855	22850	111.77	19.2078	23.3174	9183	26.74	0.42	0.21307	0.217678	15617	884	9120937	10137	0.330948	196.11	4.16558
2012	Heilongjiang Province	Suihua City	46.66	126.975	0.166667	85600	177100	40.46	16397	3530900	28538	167.5	30.0718	31	15172	67.21	0.19	0.232443	0.240591	18474	97.5	10600000	10630	0.383882	192.6	4.00597
2013	Heilongjiang Province	Suihua City	46.66	126.975	0.207483	97000	184000	38.78	8514	4075529	31795	242.4	43.5814	42	28490	100.45	0.4	0.250113	0.232889	21293	1254.5	11800000	10210	0.429558	195.53	4.04084
2014	Heilongjiang Province	Suihua City	46.66	126.975	0.168151	85554	180913	39.85	8315	4627086	31614	292	52.7838	44	47008	112.72	0.4362	0.251041	0.24384	21467	15073.5	11900000	10105	0.431874	193.5	4.29221
2015	Heilongjiang Province	Suihua City	46.66	126.975	0.17466	78153	170137	39.77	20211	5113539	35924	329	59.9818	39	54000	144.78	0.3927	0.250116	0.261796	23095	167186	12700000	9894	0.461614	194.2	4.27686
2016	Heilongjiang Province	Suihua City	46.66	126.975	0.167084	74734	182105	38.95	6065	5693467	39709	402	74.0331	144.667	538000	167.914	0.4414	0.245003	0.288575	24109	18635.5	13200000	11397	0.477964	196.61	4.36937
2017	Heilongjiang Province	Suihua City	46.66	126.975	0.12377	55911	180903	37.09	5379	6201791	43025	392.2	74.2803	250.333	448000	189.471	0.4342	0.256209	0.312568	21750	22470.5	13400000	11439	0.485403	182.06	4.34551
2018	Heilongjiang Province	Suihua City	46.66	126.975	0.082218	43494	187775	35.23	4235	6615985	47701	515	98.2824	356	20061	195.338	0.3948	0.250812	0.311539	25841	4927	13600000	11609	0.493677	203.55	4.38325
2019	Heilongjiang Province	Suihua City	46.66	126.975	0.0950581	41278	182759	46.41	2817	7202703	49953	402	77.0115	76	189126	204.749	0.3583	0.0975477	0.427763	21045	4933.5	11000000	11201	0.399927	196.53	4.42722
2011	Sichuan Province	Mianyang City	31.4737	104.686	0.366952	175600	184700	16.75	26922	5020002	26580	382.76	70.438	44.7429	268122	56.7	0.42	0.446753	0.179609	25755	206583	11900000	90672	0.757397	214.65	4.38157
2012	Sichuan Province	Mianyang City	31.4737	104.686	0.341519	183100	210300	16.28	41211	5795063	31502	439.62	80.6051	63	302700	95.46	0.4	0.451136	0.186091	27056	1378	13500000	102968	0.857594	214.99	4.4173
2013	Sichuan Province	Mianyang City	31.4737	104.686	0.294179	235900	243700	16.42	55665	6500036	33652	470.17	85.8915	65	343156	135.89	0.56	0.43821	0.199736	26602	156871	14600000	111283	0.926831	215.78	4.44213
2014	Sichuan Province	Mianyang City	31.4737	104.686	0.28087	246627	266803	15.67	76637	7782856	35261	407	74.1618	79	328181	148.5	0.7158	0.430479	0.186494	33558	149383	15800000	119261	1.0063	217.66	4.49506
2015	Sichuan Province	Mianyang City	31.4737	104.686	0.252484	244790	266892	15.29	46651	8791555	39230	424	77.7297	100	319459	174.21	0.7992	0.428169	0.17892	35754	150936	17000000	123937	1.08301	218.9	4.52067
2016	Sichuan Province	Mianyang City	31.4737	104.686	0.231895	240092	285072	15.31	50353	9884783	45218	521	95.5963	127	333648	190.967	0.8583	0.35895	0.183041	38202	11856	18300000	129020	0.665366	221.52	4.52526
2017	Sichuan Province	Mianyang City	31.4737	104.686	0.238278	221785	283844	14.195	61324	11124769	51098	570	106.145	149	347443	226.762	0.8501	0.328514	0.175952	62909	864.5	20700000	134368	0.754198	239.84	4.52681
2018	Sichuan Province	Mianyang City	31.4737	104.686	0.209225	229466	275395	13.08	255424	11494767	55372	596	111.194	168	364905	232.475	0.3601	0.327456	0.17716	47538	188338	23000000	155802	0.837449	233.5	4.54135
2019	Sichuan Province	Mianyang City	31.4737	104.686	0.241468	230946	209129	10.59	143576	12765314	57922	577	108.663	184	366280	240.274	0.4027	0.302626	0.158764	58685	116682	28600000	156732	1.03817	238.51	4.54604
2011	Shandong Province	Liaocheng	36.4628	115.992	0.33916	161900	220700	12.68	21411	6299551	28146	385.8	63.853	47.3471	223562	43.78	0.26	0.284352	0.0903761	32968	73781.5	19200000	39977	1.33108	217.98	4.16109
2012	Shandong Province	Liaocheng	36.4628	115.992	0.337722	166500	227600	12.01	32056	7243432	36275	390.89	65.7511	38.77	235800	82.61	0.27	0.277433	0.101083	36573	74886.5	21500000	46057	1.48873	220.72	4.37192
2013	Shandong Province	Liaocheng	36.4628	115.992	0.354545	222300	260900	11.89	36398	8208176	41673	411.58	68.8837	61	246758	120.27	0.41	0.26676	0.109156	39563	10608	23700000	41972	1.38355	222.83	4.40893
2014	Shandong Province	Liaocheng	36.4628	115.992	0.343561	215100	263000	12.09	36887	9595582	45417	436	71.2302	63	160017	130.93	0.35	0.259919	0.113639	42482	10588.5	25200000	41991	1.47158	223.96	4.47142
2015	Shandong Province	Liaocheng	36.4628	115.992	0.343566	213080	262581	11.88	19775	10602159	56441	464	74.5621	73	244784	159.09	0.3425	0.249551	0.130212	44743	3692	26600000	43671	1.55767	225.17	4.44224
2016	Shandong Province	Liaocheng	36.4628	115.992	0.315324	199957	272491	11.83	13190	11731289	67226	470	74.2496	113	278800	191.283	0.3433	0.234746	0.124131	47624	43686.5	28600000	45418	1.67204	226.89	4.51333
2017	Shandong Province	Liaocheng	36.4628	115.992	0.310058	187812	281927	10.845	18316	12788278	74515	378	59.0625	121	224395	212.28	0.3256	0.228495	0.126296	43501	8443.5	30100000	46489	1.76231	234.1	4.53519
2018	Shandong Province	Liaocheng	36.4628	115.992	0.242207	153875	284906	9.86	14272	13313471	78116	542	84.031	143	287413	219.911	0.3615	0.220637	0.129819	51935	2093	31500000	47454	2.18444	231.16	4.53827
2019	Shandong Province	Liaocheng	36.4628	115.992	0.196717	128825	281198	14.05	20881	14139420	87488	566	87.4807	156	271124	232.465	0.2921	0.30581	0.188972	37129	47144.5	22600000	49169	0.923957	236.17	4.55041
2011	Guangdong Province	Zhaoqing	23.0529	112.471	0.399267	141000	158200	17.09	30926	3897126	13517	230.08	53.8955	0	309647	52.24	0.35	0.410884	0.11855	33642	83804.5	13200000	58675	1.73808	221.45	4.13915
2012	Guangdong Province	Zhaoqing	23.0529	112.471	0.402516	153700	163200	16.32	38605	4333872	26658	264.64	61.8896	122.5	348115	91.35	0.81	0.421397	0.120689	36864	748534	14600000	63657	1.82111	221.59	4.15915
2013	Guangdong Province	Zhaoqing	23.0529	112.471	0.463882	219500	186400	15.81	33989	4931175	38168	392	91.2052	245	373173	125.44	0.41	0.474805	0.12072	38606	80723.5	16600000	66648	2.06734	220.73	4.33864
2014	Guangdong Province	Zhaoqing	23.0529	112.471	0.466324	225425	191186	14.74	40431	5598970	42058	344	79.3175	268	514495	143.51	0.4069	0.476222	0.131005	45795	866560	18500000	75810	2.61341	220.48	4.42595
2015	Guangdong Province	Zhaoqing	23.0529	112.471	0.481486	233615	193298	14.63	49802	6323636	698069	395	90.1271	175.5	397536	170.16	0.4141	0.478652	0.135891	48670	906406	19700000	81441	0.681193	220.47	4.43294
2016	Guangdong Province	Zhaoqing	23.0529	112.471	0.45608	225549	197059	15.21	42231	7319824	77048	306	68.9189	83	280577	191.773	0.4256	0.458475	0.119075	51178	24368.5	20800000	86556	0.720615	221.62	4.47109
2017	Guangdong Province	Zhaoqing	23.0529	112.471	0.41925	194867	197143	15.505	58617	8099323	90397	480	107.623	366	297370	221.428	0.3984	0.35969	0.137994	72007	117878	21400000	88520	0.67945	232.58	4.4899
2018	Guangdong Province	Zhaoqing	23.0529	112.471	0.402199	186565	199008	15.8	69917	8666968	124123	510	113.333	456	299036	233.518	0.7597	0.319375	0.14339	53267	61392.5	22000000	97195	0.736635	233.22	4.53117
2019	Guangdong Province	Zhaoqing	23.0529	112.471	0.370817	148911	201693	17.16	87078	9254845	127506	395	87.0044	546	300000	231.502	0.3799	0.357056	0.156356	53936	61678.5	22500000	114111	0.752426	224.5	4.52879
2011	Sichuan Province	Zigong	29.3456	104.784	0.235903	79400	93700	12.69	8289	2876747	16897	176.5	53.959	25.8	35392	80.2	0.22	0.541135	0.13589	29101	1703	7803591	29635	0.544563	215.85	4.00106
2012	Sichuan Province	Zigong	29.3456	104.784	0.20977	78100	95000	12.36	13187	3416729	19042	174.22	53.035	27	129384	89.93	0.82	0.552036	0.145572	32787	1729	8847971	30612	0.617013	215.46	4.22473
2013	Sichuan Province	Zigong	29.3456	104.784	0.23379	111400	106900	11.92	21237	3903612	24300	189.58	57.5008	30	144926	124.1	0.31	0.545326	0.139714	30352	14807	10000000	31626	0.698468	216.39	4.25503
2014	Sichuan Province	Zigong	29.3456	104.784	0.225889	107524	116560	11.34	32228	4476763	21655	207	62.7273	35	139948	139.5	0.3497	0.540989	0.137227	39145	14417	10700000	44011	0.748539	218.05	4.32272
2015	Sichuan Province	Zigong	29.3456	104.784	0.201068	96512	112601	11.19	34485	5016314	31167	208	63.5192	43	45659	167.16	0.3656	0.532166	0.15165	41447	14521	11400000	36912	0.797149	219.47	4.15449
2016	Sichuan Province	Zigong	29.3456	104.784	0.183388	91951	110250	11.03	18662	5558073	27808	247	75.5352	59	49632	185.712	0.3102	0.523343	0.145438	44481	84.5	12300000	34659	0.860923	220.4	4.31171
2017	Sichuan Province	Zigong	29.3456	104.784	0.161836	88421	112678	10.9	19106	6240353	31204	270	83.3333	71	160026	212.309	0.3123	0.481834	0.191142	56636	32.5	13200000	36227	0.813229	235.69	4.36913
2018	Sichuan Province	Zigong	29.3456	104.784	0.138345	85108	119757	10.77	35490	6262553	55367	265	82.0433	60	192752	221.012	0.6167	0.403352	0.172224	48329	1280.5	14100000	39868	0.980971	231.99	4.41475
2019	Sichuan Province	Zigong	29.3456	104.784	0.141587	79637	122373	14.17	58264	6936266	58365	272	85	85	160101	281.086	0.1848	0.293529	0.162869	48904	741	14300000	45272	0.995816	231.67	4.42296
2011	Zhejiang Province	Zhoushan City	29.9909	122.214	0.244721	65300	95300	9.84	27489	2517051	11150	153.39	158.134	26.4556	143206	76.74	0.24	0.240853	0.191655	79765	11622	7727535	22934	0.751706	235.14	4.28284
2012	Zhejiang Province	Zhoushan City	29.9909	122.214	0.229943	65500	110700	9.74	34873	2905445	12492	154.29	158.735	31	151569	120.64	0.23	0.236036	0.181935	87883	119204	8531767	22989	0.825123	235.64	4.24434
2013	Zhejiang Province	Zhoushan City	29.9909	122.214	0.228649	70400	114200	10.28	40225	3316470	13211	156.6	160.946	36	159517	157.51	0.23	0.224161	0.203928	95964	1904.5	9308493	23301	0.900241	235.2	4.30797
2014	Zhejiang Province	Zhoushan City	29.9909	122.214	0.225885	179000	272400	9.94	44763	3765820	25187	163	167.179	130	143283	174.58	1.13	0.208824	0.185362	88746	129753	10200000	22731	0.981873	238.23	4.31813
2015	Zhejiang Province	Zhoushan City	29.9909	122.214	0.219957	179400	276000	10.16	51012	4155181	12282	168	172.555	145	136218	201.37	1.08	0.198226	0.219292	95113	50648	10900000	23468	1.05691	238.54	4.42641
2016	Zhejiang Province	Zhoushan City	29.9909	122.214	0.217706	179500	278400	10.21	58786	4573956	13966	162	167.01	46	143706	222.24	1.09	0.187117	0.201855	107463	13760.5	12400000	24521	1.20039	238.49	4.47087
2017	Zhejiang Province	Zhoushan City	29.9909	122.214	0.174273	61018	122697	10.52	55548	5056834	13748	179	184.536	52	136142	247.957	0.2443	0.230824	0.228943	103796	29367	12800000	22059	1.09031	243.46	4.49678
2018	Zhejiang Province	Zhoushan City	29.9909	122.214	0.168515	58511	122805	10.83	67847	5368516	15400	171	176.289	55	140672	264.486	0.2413	0.218212	0.23429	112490	271453	13200000	23032	1.27094	245.78	4.52234
2019	Zhejiang Province	Zhoushan City	29.9909	122.214	0.177635	56855	128771	10.67	74615	5760969	16600	174	179.381	56	146576	278.396	0.2502	0.269942	0.235686	116781	3854.5	13700000	24585	1.32432	243.91	4.50604
2011	Anhui Province	Wuhu City	31.3585	118.439	0.374356	178600	150800	6.45	145933	4210117	27948	234.4	60.8199	36.5499	214556	57.03	0.22	0.593731	0.143632	43095	9600.5	16600000	140677	1.55703	221.21	4.51154
2012	Anhui Province	Wuhu City	31.3585	118.439	0.387945	199000	165000	6.28	203766	4901992	21467	269.36	70.2556	44	245608	104.45	0.24	0.596403	0.157527	48742	870772	18700000	147365	1.75928	221.57	4.51196
2013	Anhui Province	Wuhu City	31.3585	118.439	0.399052	241700	179900	6.13	263329	5599547	25169	274.38	71.3602	59	296786	140.36	0.31	0.602236	0.15224	54533	1.06685e+06	21000000	154451	1.62502	221.62	4.51564
2014	Anhui Province	Wuhu City	31.3585	118.439	0.391859	242884	195796	5.11	342871	6536172	26248	306	79.5839	63	324500	159.18	0.3503	0.583322	0.150211	64039	1521	23100000	126455	1.54899	225.87	4.51732
2015	Anhui Province	Wuhu City	31.3585	118.439	0.391329	243006	201315	4.88	357319	7330353	86800	324	84.2018	72	348961	186.64	0.3758	0.518027	0.160205	67592	15353	24600000	130181	1.6481	233.02	4.54889
2016	Anhui Province	Wuhu City	31.3585	118.439	0.403195	252456	204022	4.7	517841	8281706	134700	310	79.8969	86	451360	206.817	0.3697	0.506235	0.151676	73715	1.63244e+06	27000000	165114	1.81049	234.6	4.56621
2017	Anhui Province	Wuhu City	31.3585	118.439	0.38577	238027	209108	4.38	574155	9308637	172094	348	89.6907	92	366885	241.639	0.4046	0.497813	0.156346	114672	174674	29900000	166698	1.98746	241.18	4.5688
2018	Anhui Province	Wuhu City	31.3585	118.439	0.388271	308978	220098	4.06	598199	10282625	181561	371	95.3728	124	295282	254.897	0.5532	0.46953	0.139405	88085	1895673	32800000	133672	2.19888	239.73	4.5702
2019	Anhui Province	Wuhu City	31.3585	118.439	0.359504	240389	220788	4.05	511512	15490036	193143	396	101.538	135	273902	273.162	0.5719	0.384889	0.138882	96154	1898	36200000	140361	2.42656	243.37	4.57268
2011	Jiangsu Province	Suzhou	31.3036	120.592	0.675308	949000	380400	1.66	536050	28295771	344993	1459.5	227.23	220.534	1691515	80.58	1.21	0.527263	0.0935548	102129	595550	107000000	178541	3.31795	241.09	4.58823
2012	Jiangsu Province	Suzhou	31.3036	120.592	0.660284	936800	398800	1.62	665898	32409679	497171	1551.52	239.506	252	1873452	124.29	1.41	0.515587	0.092699	114029	595718	120000000	192206	2.68897	242.6	4.5892
2013	Jiangsu Province	Suzhou	31.3036	120.592	0.678834	2177700	756200	1.65	763672	36622357	654000	1474.47	225.523	273	2077036	165.86	4.5	0.49321	0.0931708	199017	565402	130000000	201926	2.91375	244.1	4.59096
2014	Jiangsu Province	Suzhou	31.3036	120.592	0.695676	2389800	764200	1.48	757988	40950948	791144	1469	222.205	296	2009871	181.1	4.48	0.472653	0.0948216	129925	5277857	138000000	209479	2.95742	246.95	4.59319
2015	Jiangsu Province	Suzhou	31.3036	120.592	0.69413	2283219	755829	1.49	883300	44616214	1085329	1447	216.938	320	1935033	208.81	4.2453	0.458374	0.105293	136702	4049.5	145000000	214147	3.11714	248.45	4.59736
2016	Jiangsu Province	Suzhou	31.3036	120.592	0.695452	2142399	744301	1.43	952000	49367885	1341418	1448	213.569	472	2010602	236.991	3.87	0.440638	0.104498	145556	409.5	155000000	219271	3.32655	250.11	4.59881
2017	Jiangsu Province	Suzhou	31.3036	120.592	0.685788	2124206	785371	1.29	1240275	54428192	1583000	1596	230.97	616	2053346	267.443	4.1493	0.443357	0.10422	148427	295048	170000000	209735	3.6538	250.7	4.60045
2018	Jiangsu Province	Suzhou	31.3036	120.592	0.666176	2073274	827871	1.15	1522777	57468970	1815710	1783	253.267	588	2153584	281.971	4.1084	0.439177	0.104999	173765	2941237	186000000	217950	3.99688	249.64	4.60161
2019	Jiangsu Province	Suzhou	31.3036	120.592	0.623268	1925290	989497	1.02	1815800	78133961	2526194	1849	255.74	667	2143212	297.868	5.1975	0.43234	0.111325	179174	3.00004e+06	192000000	249022	4.13411	250.47	4.60152
2011	Guangdong Province	Maoming	21.6691	110.932	0.116477	130400	210900	18.29	11707	8428554	23323	246.3	32.3526	32.08	387944	41.63	0.39	0.333814	0.0926974	29811	22964.5	17500000	27256	1.99693	223.5	4.08169
2012	Guangdong Province	Maoming	21.6691	110.932	0.136031	151300	222600	17.77	10198	9021953	27059	280.7	37.4816	39	449503	80.35	0.4	0.329339	0.0993029	32678	552.5	19400000	30180	2.1853	223.68	4.23896
2013	Guangdong Province	Maoming	21.6691	110.932	0.158482	193200	246100	17.27	10619	10087878	43243	360.33	47.5558	52	492081	115.64	0.39	0.323831	0.101192	28498	7455.5	21600000	33563	2.43811	224.1	4.08055
2014	Guangdong Province	Maoming	21.6691	110.932	0.163803	194540	246001	15.5	6800	10938995	49602	371	48.0321	65	634808	126.61	0.4117	0.326241	0.112062	38951	101231	23500000	33600	0.865205	227.5	4.13271
2015	Guangdong Province	Maoming	21.6691	110.932	0.17909	202178	246527	15.74	8024	12143765	63488	361	45.9381	108	804683	157.67	0.4053	0.308072	0.138983	40324	111742	24500000	35712	0.900453	227.3	4.15509
2016	Guangdong Province	Maoming	21.6691	110.932	0.173743	203862	252820	16.53	15698	13398771	84375	355	44.4305	90	330514	181.424	0.4054	0.292421	0.132637	43211	49062	26400000	37900	0.970819	226.79	4.36584
2017	Guangdong Province	Maoming	21.6691	110.932	0.155496	230923	255356	16.275	16932	14569997	98186	450	55.9701	105	446272	208.588	0.4395	0.27081	0.131512	55130	4849	28600000	39100	1.06925	228.89	4.40624
2018	Guangdong Province	Maoming	21.6691	110.932	0.115749	203391	253099	16.02	33321	15413709	117542	505	62.2688	139	355334	218.851	0.3783	0.255474	0.13695	49406	15710.5	30900000	43471	1.1385	229.84	4.44157
2019	Guangdong Province	Maoming	21.6691	110.932	0.103935	198395	297002	17.88	37030	14406786	132811	546	66.7482	133	829198	238.007	0.5968	0.243223	0.140874	51119	16549	32500000	56327	1.19691	229.68	4.44292
2011	Hubei Province	Jingzhou	30.3408	112.246	0.2362	135400	192500	25.42	17741	5568000	33028	352.1	53.1311	43.8	251072	48.38	0.41	0.387447	0.189033	18288	48288.5	10400000	111397	0.688976	206.13	4.30512
2012	Hubei Province	Jingzhou	30.3408	112.246	0.267575	150800	198700	24.48	22638	6505411	32495	371.3	55.9777	65	288038	92.34	0.58	0.393731	0.189657	20912	598	12000000	113638	0.758896	207.35	4.35456
2013	Hubei Province	Jingzhou	30.3408	112.246	0.280288	193300	210200	23.9	30527	7382647	43600	393.3	59.5008	76	312400	133.42	0.6	0.400088	0.191714	20196	11856	13300000	113476	0.852446	207.54	4.4033
2014	Hubei Province	Jingzhou	30.3408	112.246	0.285034	199096	218760	23.44	38787	8314421	39149	386	58.6181	83	312400	146.44	0.5597	0.396774	0.186624	25774	793	14800000	111829	0.876548	208.57	4.34738
2015	Hubei Province	Jingzhou	30.3408	112.246	0.290556	190300	222600	22.19	52915	9461414	54978	391	60.7907	112	313331	171.62	0.56	0.387935	0.162675	27875	86417.5	15900000	97457	1.0092	211.89	4.44866
2016	Hubei Province	Jingzhou	30.3408	112.246	0.281492	181267	228710	22.16	87332	10561334	64029	396	61.3003	131	314182	191.693	0.5869	0.380686	0.222791	30305	9334	17300000	91786	1.09565	213.03	4.46801
2017	Hubei Province	Jingzhou	30.3408	112.246	0.269907	169027	226485	20.8	96425	11685700	111300	430	66.9782	108	324688	222.329	0.58	0.368838	0.195009	51923	19357	19000000	95423	1.31988	231.34	4.48494
2018	Hubei Province	Jingzhou	30.3408	112.246	0.224182	139448	225210	19.44	98410	12986473	112476	475	74.103	134	327186	238.188	0.6366	0.37686	0.208042	37247	1891.5	20800000	82335	1.32118	217.49	4.51512
2019	Hubei Province	Jingzhou	30.3408	112.246	0.230995	141886	221360	17.27	95583	16714652	161362	480	75.3532	146	334410	245.671	0.4303	0.335481	0.194582	45097	32233.5	25200000	92589	1.59645	228.38	4.50147
2011	Hubei Province	Jingmen	31.0417	112.206	0.371368	198900	166200	17.67	9711	2982354	15580	161.66	53.5475	23.7279	124477	43.74	0.52	0.473472	0.132975	32765	121466	9425900	19921	0.394224	212.21	4.23368
2012	Hubei Province	Jingmen	31.0417	112.206	0.393151	198500	156200	16.47	14715	3470485	17587	186.69	61.7565	27	149561	90.04	0.51	0.483626	0.131026	37649	140764	10900000	21204	0.453894	212.95	4.05924
2013	Hubei Province	Jingmen	31.0417	112.206	0.377953	217700	154400	15.82	21407	3954849	19121	199.23	66.2334	38	164675	121.46	0.58	0.480147	0.132034	39954	170788	12000000	21223	0.502974	214.15	4.09521
2014	Hubei Province	Jingmen	31.0417	112.206	0.37275	211991	163973	15.12	28254	4517795	22251	212	70.5961	35	172500	141.58	0.5822	0.471528	0.136547	45378	192134	13100000	20409	0.548135	215.88	4.12202
2015	Hubei Province	Jingmen	31.0417	112.206	0.374249	211153	168845	14.47	48062	5414269	37175	212	70.8817	40	183420	168.97	0.5703	0.455605	0.162696	48000	221	13900000	14078	0.580703	218.51	4.39741
2016	Hubei Province	Jingmen	31.0417	112.206	0.367693	211561	176360	14.01	58149	6142260	48334	217	72.3333	48	161740	194.462	0.6009	0.450441	0.162235	52470	24459.5	15200000	12674	0.636136	220.07	4.40319
2017	Hubei Province	Jingmen	31.0417	112.206	0.352902	207469	181967	13.125	63122	6880800	61340	226	76.8707	50	173063	219.564	0.6084	0.436747	0.161461	82014	272578	16800000	13544	0.693216	236.58	4.46614
2018	Hubei Province	Jingmen	31.0417	112.206	0.361166	214835	186861	12.24	71851	7725100	72074	251	85.6655	76	198400	231.149	0.6652	0.447034	0.145738	63742	30322.5	18500000	15519	0.772852	224.44	4.49442
2019	Hubei Province	Jingmen	31.0417	112.206	0.358845	213612	197574	11.94	85184	9170601	83262	243	83.5052	83	175622	263.149	0.6231	0.437748	0.144384	70203	320690	20300000	18700	0.85069	228.82	4.46227
2011	Fujian Province	Putian City	25.4599	119.015	0.528219	121661	334449	9.4	17844	19781941	222900	245.79	75.2802	42.4742	209939	67.55	0.23	0.479262	0.0908121	37724	164216	10500000	16756	0.458784	222.8	4.28826
2012	Fujian Province	Putian City	25.4599	119.015	0.51828	226300	113300	8.92	14497	3380182	19761	260.67	79.1588	150	231539	104.12	0.29	0.469019	0.0979274	42957	166134	12000000	17399	0.525235	223.95	4.34064
2013	Fujian Province	Putian City	25.4599	119.015	0.4397	257300	114400	8.41	18832	3947863	61522	281.68	84.2849	121	266077	142.66	0.3	0.467069	0.107355	40205	20572.5	13400000	18322	0.586403	226.62	4.36058
2014	Fujian Province	Putian City	25.4599	119.015	0.423316	343000	123200	7.31	26022	4441346	89500	269	78.8394	188	349960	149.14	0.3249	0.463307	0.105127	52890	22698	15000000	20644	0.655927	227.65	4.16124
2015	Fujian Province	Putian City	25.4599	119.015	0.439615	354870	135280	6.96	35031	4980264	25634	259	75.2338	253	313583	187.9	0.3628	0.446301	0.114066	57873	245368	16600000	21302	0.722778	228.73	4.21073
2016	Fujian Province	Putian City	25.4599	119.015	0.424613	353848	142741	6.95	27503	5588501	27003	272	77.7143	266	262898	212.21	0.39	0.43937	0.113474	63313	273	18200000	21005	0.796257	230.03	4.45348
2017	Fujian Province	Putian City	25.4599	119.015	0.406511	368073	150862	6.065	24704	6231302	30079	292	82.2535	266	268771	241.121	0.476	0.442237	0.112665	81847	295184	20300000	25180	0.884131	234.7	4.25816
2018	Fujian Province	Putian City	25.4599	119.015	0.414959	375711	164937	5.18	31558	6954108	165433	317	88.0556	104	398528	256.471	0.3646	0.443036	0.10167	77325	8209.5	22400000	25434	0.97922	237.02	4.5127
2019	Fujian Province	Putian City	25.4599	119.015	0.336207	396734	166868	4.77	32205	7634220	203852	352	96.7033	250	721347	270.229	0.3512	0.414509	0.0908917	89342	86898.5	26000000	25061	1.13319	237.42	4.52442
2011	Shandong Province	Heze	35.2394	115.488	0.155639	284287	166774	14.65	24260	16255693	216031	611	63.2178	61.16	346700	32.36	0.19	0.475317	0.148764	18746	5453.5	15600000	31938	1.10001	216.15	4.30486
2012	Shandong Province	Heze	35.2394	115.488	0.153938	116500	53900	13.48	27642	1983883	8000	629.33	65.7401	64.58	379661	71.63	0.31	0.480067	0.157488	21461	10757.5	17900000	31991	1.26315	218.53	4.32945
2013	Shandong Province	Heze	35.2394	115.488	0.155689	117300	57000	12.44	17406	2280507	8732	681.41	71.1655	68	418212	116.55	0.36	0.477105	0.156213	21421	141817	20500000	33409	1.44877	220.8	4.386
2014	Shandong Province	Heze	35.2394	115.488	0.15391	129400	61800	11.74	19909	2577538	10085	691	69.7557	76	459642	123.67	0.3623	0.469586	0.15457	26446	142012	22200000	36520	1.57045	222.97	4.39374
2015	Shandong Province	Heze	35.2394	115.488	0.152919	127066	68144	11.25	22358	2903597	15913	638	63.6054	88	503555	152.92	0.3732	0.463431	0.166783	28350	142012	24000000	48866	1.69679	224.71	4.46845
2016	Shandong Province	Heze	35.2394	115.488	0.148784	119305	59942	10.96	18827	3208765	18643	643	63.3498	114	604055	179.206	0.3643	0.457422	0.167329	29904	16367	25600000	50617	1.13235	226.81	4.53817
2017	Shandong Province	Heze	35.2394	115.488	0.147995	110252	57589	10.37	20760	3477980	20283	687	67.419	157	380875	204.471	0.3733	0.454319	0.180931	38143	1215.5	28200000	48666	1.24018	236.53	4.54737
2018	Shandong Province	Heze	35.2394	115.488	0.145497	109132	55985	9.78	15081	3800041	24240	748	72.9756	180	392710	215.228	5.2964	0.44807	0.179241	35184	82979	30800000	47722	1.3539	229.44	4.54564
2019	Shandong Province	Heze	35.2394	115.488	0.108907	103637	62470	9.49	11709	3731580	27540	790	76.9981	212	389038	244.255	0.4051	0.360894	0.181525	38867	12590.5	34100000	51559	1.49956	238.39	4.55789
2011	Jiangxi Province	Pingxiang City	27.6284	113.861	0.179252	115400	279200	7.44	24126	7859667	32435	136.08	71.5081	14.7551	87744	51.2	0.2	0.606591	0.165181	35350	11693.5	6581538	7471	0.609402	219.26	3.94656
2012	Jiangxi Province	Pingxiang City	27.6284	113.861	0.178014	124500	289300	7.25	41366	9040687	43778	143.08	74.3659	20	88103	92.81	0.16	0.552138	0.183266	39186	145892	7330597	11254	0.685103	224.73	4.20902
2013	Jiangxi Province	Pingxiang City	27.6284	113.861	0.326904	175100	322300	7.05	35648	10277510	68089	152.5	78.7707	24	107005	128.96	0.17	0.537059	0.187392	41151	165659	7983294	10363	0.746102	226.56	4.20602
2014	Jiangxi Province	Pingxiang City	27.6284	113.861	0.347497	179500	322073	6.76	40313	12152166	69586	145	73.1584	24	113889	141.67	0.1513	0.531324	0.180991	45867	18278	8649524	11252	0.808367	227.52	4.23327
2015	Jiangxi Province	Pingxiang City	27.6284	113.861	0.337604	188115	330585	6.89	23995	13521085	79766	145	73.1068	27	115348	170.19	0.1573	0.508786	0.203643	48133	24427	9123871	11300	0.852698	229.55	4.34077
2016	Jiangxi Province	Pingxiang City	27.6284	113.861	0.360378	187558	333643	5.71	29715	15030038	92555	148	74	36	132535	195.973	0.1625	0.493641	0.200365	52330	218816	9982752	11632	0.932967	233.58	4.4217
2017	Jiangxi Province	Pingxiang City	27.6284	113.861	0.325255	177846	346653	5.795	22065	16504485	147200	170	85	45	133303	218.465	0.1636	0.416665	0.231451	63725	23881	10000000	27419	0.90828	244.25	4.45605
2018	Jiangxi Province	Pingxiang City	27.6284	113.861	0.244204	163420	324609	5.88	19956	18113672	181600	175	87.5	53	127836	227.043	0.2104	0.391427	0.243086	52307	26721.5	10100000	28147	0.943038	241.73	4.4712
2019	Jiangxi Province	Pingxiang City	27.6284	113.861	0.232014	73045	92476	7.32	71819	3229315	41400	179	89.5	57	129563	237.328	0.1645	0.382366	0.296557	48007	27703	9300000	32079	0.869159	240.86	4.45091
2011	Liaoning Province	Yingkou	40.6731	122.242	0.38941	135300	129800	7.41	29962	2942074	12036	204.9	87.0064	34.7051	191845	52.27	0.23	0.492915	0.149557	50220	73339.5	12200000	16619	1.74452	230.16	4.27646
2012	Liaoning Province	Yingkou	40.6731	122.242	0.372857	140300	138900	7.5	35089	3414104	16613	225.11	95.7507	37	209528	92.85	0.34	0.478105	0.160032	56583	78864.5	13800000	21368	1.96749	231.5	4.29562
2013	Liaoning Province	Yingkou	40.6731	122.242	0.298969	145900	144800	7.24	37897	3892107	20065	244.4	105.118	41	220107	133.45	0.38	0.470453	0.163741	64941	86716.5	15100000	22039	2.15543	232.8	4.11891
2014	Liaoning Province	Yingkou	40.6731	122.242	0.286583	126644	145129	7.15	10696	4365120	21800	237	101.586	46	206224	158.43	0.3014	0.44865	0.14207	63234	91871	15500000	22248	2.20239	235.45	4.13731
2015	Liaoning Province	Yingkou	40.6731	122.242	0.281054	100735	143131	7.32	8490	4715093	25728	203	87.2668	48	191367	176.74	0.392	0.426847	0.113625	61925	3874	15100000	21303	2.15634	237.31	4.37868
2016	Liaoning Province	Yingkou	40.6731	122.242	0.248483	91046	164604	9.6	3707	5027307	35399	211	90.5579	53	199773	196.344	0.3667	0.405044	0.171146	47358	15691	11600000	21155	1.64708	240.03	4.40107
2017	Liaoning Province	Yingkou	40.6731	122.242	0.255657	86962	163984	8.61	4868	5305447	43005	231	99.569	61	222511	217.942	0.3752	0.383241	0.268277	73693	8047	12500000	21554	0.917978	252.5	4.45482
[truncated: 614 more rows]

## Sheet: Sheet2
id	year	第二产业从业人员数人	第三产业从业人员数人	地方一般公共预算收支状况全市科学技术支出万元	社会消费品零售总额万元	邮政业务 收入万元
[truncated: 2,555 more rows]

## Sheet: Sheet3
year	省份	城市	地区生产总值（亿元，当年价格）	当年实际使用外资金额	GDP
[truncated: 2,547 more rows]
